# Supplementary material for: Genome-wide identification, characterization, and validation of the bHLH transcription factors in grass pea
Source: Front Genet. 2023 Mar 20;14:1128992. doi: 10.3389/fgene.2023.1128992 (PMC10067732; doi:10.3389/fgene.2023.1128992)
Supplement: Supplementary file 2 [file Table6.XLSX]

## Sheet: supplementery6
#Batch CD-search tool	NIH/NLM/NCBI
#cdsid	QM3-qcdsearch-3D3A6C41E183635-2D414FE84F19BAE9
#datatype	hitsFull Results(Superfamily only)
#status	0
#Start time	2022-03-29T14:53:30	Run time	0:00:00:57
#status	success
Query	Hit type	PSSM-ID	From	To	E-Value	Bitscore	Accession	Short name	Incomplete	Superfamily	Definition
Q#1 - >LSbHLHD2[]	superfamily	412148	43	115	5.58299e-28	100.231	cl00081	bHLH_SF superfamily	-	-	basic Helix Loop Helix (bHLH) domain superfamily; bHLH proteins are transcriptional regulators that are found in organisms from yeast to humans. Members of the bHLH superfamily have two highly conserved and functionally distinct regions. The basic part is at the amino end of the bHLH that may bind DNA to a consensus hexanucleotide sequence known as the E box (CANNTG). Different families of bHLH p…
Q#2 - >LSbHLHD3[]	superfamily	412148	59	124	1.31328e-33	115.951	cl00081	bHLH_SF superfamily	-	-	basic Helix Loop Helix (bHLH) domain superfamily; bHLH proteins are transcriptional regulators that are found in organisms from yeast to humans. Members of the bHLH superfamily have two highly conserved and functionally distinct regions. The basic part is at the amino end of the bHLH that may bind DNA to a consensus hexanucleotide sequence known as the E box (CANNTG). Different families of bHLH p…
Q#3 - >LSbHLHD4[]	superfamily	412148	495	571	3.94507e-47	160.635	cl00081	bHLH_SF superfamily	-	-	basic Helix Loop Helix (bHLH) domain superfamily; bHLH proteins are transcriptional regulators that are found in organisms from yeast to humans. Members of the bHLH superfamily have two highly conserved and functionally distinct regions. The basic part is at the amino end of the bHLH that may bind DNA to a consensus hexanucleotide sequence known as the E box (CANNTG). Different families of bHLH p…
Q#3 - >LSbHLHD4[]	superfamily	404984	45	228	4.48916e-40	142.747	cl16716	bHLH-MYC_N superfamily	-	-	bHLH-MYC and R2R3-MYB transcription factors N-terminal; This is the N-terminal region of a family of MYB and MYC transcription factors. The DNA-binding HLH domain is further downstream, pfam00010. Members of the MYB and MYC family regulate the biosynthesis of phenylpropanoids in several plant species (DOI:10.1007/s11295-009-0232-y).
Q#4 - >LSbHLHD5[]	superfamily	412148	451	527	2.09068e-45	155.242	cl00081	bHLH_SF superfamily	-	-	basic Helix Loop Helix (bHLH) domain superfamily; bHLH proteins are transcriptional regulators that are found in organisms from yeast to humans. Members of the bHLH superfamily have two highly conserved and functionally distinct regions. The basic part is at the amino end of the bHLH that may bind DNA to a consensus hexanucleotide sequence known as the E box (CANNTG). Different families of bHLH p…
Q#4 - >LSbHLHD5[]	superfamily	404984	59	237	5.24076e-35	128.495	cl16716	bHLH-MYC_N superfamily	-	-	bHLH-MYC and R2R3-MYB transcription factors N-terminal; This is the N-terminal region of a family of MYB and MYC transcription factors. The DNA-binding HLH domain is further downstream, pfam00010. Members of the MYB and MYC family regulate the biosynthesis of phenylpropanoids in several plant species (DOI:10.1007/s11295-009-0232-y).
Q#5 - >LSbHLHD6[]	superfamily	412148	278	341	1.0852e-45	152.931	cl00081	bHLH_SF superfamily	-	-	basic Helix Loop Helix (bHLH) domain superfamily; bHLH proteins are transcriptional regulators that are found in organisms from yeast to humans. Members of the bHLH superfamily have two highly conserved and functionally distinct regions. The basic part is at the amino end of the bHLH that may bind DNA to a consensus hexanucleotide sequence known as the E box (CANNTG). Different families of bHLH p…
Q#5 - >LSbHLHD6[]	superfamily	404984	45	115	1.33612e-26	103.457	cl16716	bHLH-MYC_N superfamily	N	-	bHLH-MYC and R2R3-MYB transcription factors N-terminal; This is the N-terminal region of a family of MYB and MYC transcription factors. The DNA-binding HLH domain is further downstream, pfam00010. Members of the MYB and MYC family regulate the biosynthesis of phenylpropanoids in several plant species (DOI:10.1007/s11295-009-0232-y).
Q#6 - >LSbHLHD7[]	superfamily	412148	265	332	1.00495e-31	115.894	cl00081	bHLH_SF superfamily	-	-	basic Helix Loop Helix (bHLH) domain superfamily; bHLH proteins are transcriptional regulators that are found in organisms from yeast to humans. Members of the bHLH superfamily have two highly conserved and functionally distinct regions. The basic part is at the amino end of the bHLH that may bind DNA to a consensus hexanucleotide sequence known as the E box (CANNTG). Different families of bHLH p…
Q#7 - >LSbHLHD8[]	superfamily	412148	166	231	4.6444e-26	98.2192	cl00081	bHLH_SF superfamily	-	-	basic Helix Loop Helix (bHLH) domain superfamily; bHLH proteins are transcriptional regulators that are found in organisms from yeast to humans. Members of the bHLH superfamily have two highly conserved and functionally distinct regions. The basic part is at the amino end of the bHLH that may bind DNA to a consensus hexanucleotide sequence known as the E box (CANNTG). Different families of bHLH p…
Q#7 - >LSbHLHD8[]	superfamily	415594	257	298	0.00203227	35.9869	cl09141	ACT superfamily	C	-	ACT domains are commonly involved in specifically binding an amino acid or other small ligand leading to regulation of the enzyme; Members of this CD belong to the superfamily of ACT regulatory domains. Pairs of ACT domains are commonly involved in specifically binding an amino acid or other small ligand leading to regulation of the enzyme. The ACT domain has been detected in a number of diverse …
Q#8 - >LSbHLHD9[]	superfamily	412148	60	137	4.12989e-31	109.305	cl00081	bHLH_SF superfamily	-	-	basic Helix Loop Helix (bHLH) domain superfamily; bHLH proteins are transcriptional regulators that are found in organisms from yeast to humans. Members of the bHLH superfamily have two highly conserved and functionally distinct regions. The basic part is at the amino end of the bHLH that may bind DNA to a consensus hexanucleotide sequence known as the E box (CANNTG). Different families of bHLH p…
Q#8 - >LSbHLHD9[]	superfamily	415594	153	195	1.13778e-06	44.8465	cl09141	ACT superfamily	C	-	ACT domains are commonly involved in specifically binding an amino acid or other small ligand leading to regulation of the enzyme; Members of this CD belong to the superfamily of ACT regulatory domains. Pairs of ACT domains are commonly involved in specifically binding an amino acid or other small ligand leading to regulation of the enzyme. The ACT domain has been detected in a number of diverse …
Q#8 - >LSbHLHD9[]	superfamily	225400	159	220	0.000109187	42.7334	cl34500	GlnD superfamily	N	-	UTP:GlnB (protein PII) uridylyltransferase [Posttranslational modification, protein turnover, chaperones, Signal transduction mechanisms]; UTP:GlnB (protein PII) uridylyltransferase [Posttranslational modification, protein turnover, chaperones].
Q#8 - >LSbHLHD9[]	superfamily	235342	160	195	0.00697252	37.1555	cl35282	PRK05092 superfamily	N	-	PII uridylyl-transferase; Provisional
Q#9 - >LSbHLHD10[]	superfamily	412148	86	154	1.73857e-29	106.009	cl00081	bHLH_SF superfamily	-	-	basic Helix Loop Helix (bHLH) domain superfamily; bHLH proteins are transcriptional regulators that are found in organisms from yeast to humans. Members of the bHLH superfamily have two highly conserved and functionally distinct regions. The basic part is at the amino end of the bHLH that may bind DNA to a consensus hexanucleotide sequence known as the E box (CANNTG). Different families of bHLH p…
Q#10 - >LSbHLHD11[]	superfamily	412148	130	204	4.05508e-34	119.105	cl00081	bHLH_SF superfamily	-	-	basic Helix Loop Helix (bHLH) domain superfamily; bHLH proteins are transcriptional regulators that are found in organisms from yeast to humans. Members of the bHLH superfamily have two highly conserved and functionally distinct regions. The basic part is at the amino end of the bHLH that may bind DNA to a consensus hexanucleotide sequence known as the E box (CANNTG). Different families of bHLH p…
Q#11 - >LSbHLHD12[]	superfamily	412148	137	193	5.37626e-27	98.6181	cl00081	bHLH_SF superfamily	-	-	basic Helix Loop Helix (bHLH) domain superfamily; bHLH proteins are transcriptional regulators that are found in organisms from yeast to humans. Members of the bHLH superfamily have two highly conserved and functionally distinct regions. The basic part is at the amino end of the bHLH that may bind DNA to a consensus hexanucleotide sequence known as the E box (CANNTG). Different families of bHLH p…
Q#12 - >LSbHLHD13[]	superfamily	412148	158	208	1.05588e-19	78.3771	cl00081	bHLH_SF superfamily	-	-	basic Helix Loop Helix (bHLH) domain superfamily; bHLH proteins are transcriptional regulators that are found in organisms from yeast to humans. Members of the bHLH superfamily have two highly conserved and functionally distinct regions. The basic part is at the amino end of the bHLH that may bind DNA to a consensus hexanucleotide sequence known as the E box (CANNTG). Different families of bHLH p…
Q#13 - >LSbHLHD14[]	superfamily	412148	176	243	1.25816e-44	145.568	cl00081	bHLH_SF superfamily	-	-	basic Helix Loop Helix (bHLH) domain superfamily; bHLH proteins are transcriptional regulators that are found in organisms from yeast to humans. Members of the bHLH superfamily have two highly conserved and functionally distinct regions. The basic part is at the amino end of the bHLH that may bind DNA to a consensus hexanucleotide sequence known as the E box (CANNTG). Different families of bHLH p…
Q#13 - >LSbHLHD14[]	superfamily	412387	173	228	0.00837662	35.3616	cl00457	Ribonuclease_P superfamily	N	-	Ribonuclease P; Ribonuclease P.
Q#14 - >LSbHLHD15[]	superfamily	412148	128	161	5.65058e-15	65.6213	cl00081	bHLH_SF superfamily	C	-	basic Helix Loop Helix (bHLH) domain superfamily; bHLH proteins are transcriptional regulators that are found in organisms from yeast to humans. Members of the bHLH superfamily have two highly conserved and functionally distinct regions. The basic part is at the amino end of the bHLH that may bind DNA to a consensus hexanucleotide sequence known as the E box (CANNTG). Different families of bHLH p…
Q#15 - >LSbHLHD16[]	superfamily	412148	86	144	6.00472e-19	77.0469	cl00081	bHLH_SF superfamily	-	-	basic Helix Loop Helix (bHLH) domain superfamily; bHLH proteins are transcriptional regulators that are found in organisms from yeast to humans. Members of the bHLH superfamily have two highly conserved and functionally distinct regions. The basic part is at the amino end of the bHLH that may bind DNA to a consensus hexanucleotide sequence known as the E box (CANNTG). Different families of bHLH p…
Q#17 - >LSbHLHD18[]	superfamily	412148	139	195	8.90358e-27	98.2329	cl00081	bHLH_SF superfamily	-	-	basic Helix Loop Helix (bHLH) domain superfamily; bHLH proteins are transcriptional regulators that are found in organisms from yeast to humans. Members of the bHLH superfamily have two highly conserved and functionally distinct regions. The basic part is at the amino end of the bHLH that may bind DNA to a consensus hexanucleotide sequence known as the E box (CANNTG). Different families of bHLH p…
Q#18 - >LSbHLHD19[]	superfamily	412148	1	41	1.24076e-10	54.392	cl00081	bHLH_SF superfamily	N	-	basic Helix Loop Helix (bHLH) domain superfamily; bHLH proteins are transcriptional regulators that are found in organisms from yeast to humans. Members of the bHLH superfamily have two highly conserved and functionally distinct regions. The basic part is at the amino end of the bHLH that may bind DNA to a consensus hexanucleotide sequence known as the E box (CANNTG). Different families of bHLH p…
Q#19 - >LSbHLHD20[]	superfamily	412148	105	162	2.33331e-38	128.278	cl00081	bHLH_SF superfamily	-	-	basic Helix Loop Helix (bHLH) domain superfamily; bHLH proteins are transcriptional regulators that are found in organisms from yeast to humans. Members of the bHLH superfamily have two highly conserved and functionally distinct regions. The basic part is at the amino end of the bHLH that may bind DNA to a consensus hexanucleotide sequence known as the E box (CANNTG). Different families of bHLH p…
Q#20 - >LSbHLHD21[]	superfamily	412148	43	111	9.03766e-21	81.4145	cl00081	bHLH_SF superfamily	-	-	basic Helix Loop Helix (bHLH) domain superfamily; bHLH proteins are transcriptional regulators that are found in organisms from yeast to humans. Members of the bHLH superfamily have two highly conserved and functionally distinct regions. The basic part is at the amino end of the bHLH that may bind DNA to a consensus hexanucleotide sequence known as the E box (CANNTG). Different families of bHLH p…
Q#21 - >LSbHLHD22[]	superfamily	412148	106	178	1.26405e-25	95.9935	cl00081	bHLH_SF superfamily	-	-	basic Helix Loop Helix (bHLH) domain superfamily; bHLH proteins are transcriptional regulators that are found in organisms from yeast to humans. Members of the bHLH superfamily have two highly conserved and functionally distinct regions. The basic part is at the amino end of the bHLH that may bind DNA to a consensus hexanucleotide sequence known as the E box (CANNTG). Different families of bHLH p…
Q#22 - >LSbHLHD23[]	superfamily	412148	111	163	1.14794e-12	61.0431	cl00081	bHLH_SF superfamily	-	-	basic Helix Loop Helix (bHLH) domain superfamily; bHLH proteins are transcriptional regulators that are found in organisms from yeast to humans. Members of the bHLH superfamily have two highly conserved and functionally distinct regions. The basic part is at the amino end of the bHLH that may bind DNA to a consensus hexanucleotide sequence known as the E box (CANNTG). Different families of bHLH p…
Q#23 - >LSbHLHD24[]	superfamily	412148	158	219	3.13498e-23	89.4451	cl00081	bHLH_SF superfamily	-	-	basic Helix Loop Helix (bHLH) domain superfamily; bHLH proteins are transcriptional regulators that are found in organisms from yeast to humans. Members of the bHLH superfamily have two highly conserved and functionally distinct regions. The basic part is at the amino end of the bHLH that may bind DNA to a consensus hexanucleotide sequence known as the E box (CANNTG). Different families of bHLH p…
Q#24 - >LSbHLHD26[]	superfamily	412148	115	145	2.14725e-15	66.3331	cl00081	bHLH_SF superfamily	C	-	basic Helix Loop Helix (bHLH) domain superfamily; bHLH proteins are transcriptional regulators that are found in organisms from yeast to humans. Members of the bHLH superfamily have two highly conserved and functionally distinct regions. The basic part is at the amino end of the bHLH that may bind DNA to a consensus hexanucleotide sequence known as the E box (CANNTG). Different families of bHLH p…
Q#25 - >LSbHLHD27[]	superfamily	412148	154	212	1.41259e-38	128.664	cl00081	bHLH_SF superfamily	-	-	basic Helix Loop Helix (bHLH) domain superfamily; bHLH proteins are transcriptional regulators that are found in organisms from yeast to humans. Members of the bHLH superfamily have two highly conserved and functionally distinct regions. The basic part is at the amino end of the bHLH that may bind DNA to a consensus hexanucleotide sequence known as the E box (CANNTG). Different families of bHLH p…
Q#26 - >LSbHLHD28[]	superfamily	412148	122	152	2.58041e-14	63.6367	cl00081	bHLH_SF superfamily	C	-	basic Helix Loop Helix (bHLH) domain superfamily; bHLH proteins are transcriptional regulators that are found in organisms from yeast to humans. Members of the bHLH superfamily have two highly conserved and functionally distinct regions. The basic part is at the amino end of the bHLH that may bind DNA to a consensus hexanucleotide sequence known as the E box (CANNTG). Different families of bHLH p…
Q#27 - >LSbHLHD29[]	superfamily	412148	113	179	2.51025e-30	109.432	cl00081	bHLH_SF superfamily	-	-	basic Helix Loop Helix (bHLH) domain superfamily; bHLH proteins are transcriptional regulators that are found in organisms from yeast to humans. Members of the bHLH superfamily have two highly conserved and functionally distinct regions. The basic part is at the amino end of the bHLH that may bind DNA to a consensus hexanucleotide sequence known as the E box (CANNTG). Different families of bHLH p…
Q#28 - >LSbHLHD30[]	superfamily	412148	59	131	8.44084e-24	91.2107	cl00081	bHLH_SF superfamily	-	-	basic Helix Loop Helix (bHLH) domain superfamily; bHLH proteins are transcriptional regulators that are found in organisms from yeast to humans. Members of the bHLH superfamily have two highly conserved and functionally distinct regions. The basic part is at the amino end of the bHLH that may bind DNA to a consensus hexanucleotide sequence known as the E box (CANNTG). Different families of bHLH p…
Q#29 - >LSbHLHD31[]	superfamily	412148	160	226	6.46936e-44	145.227	cl00081	bHLH_SF superfamily	-	-	basic Helix Loop Helix (bHLH) domain superfamily; bHLH proteins are transcriptional regulators that are found in organisms from yeast to humans. Members of the bHLH superfamily have two highly conserved and functionally distinct regions. The basic part is at the amino end of the bHLH that may bind DNA to a consensus hexanucleotide sequence known as the E box (CANNTG). Different families of bHLH p…
Q#30 - >LSbHLHD32[]	superfamily	412148	14	51	9.10892e-12	54.607	cl00081	bHLH_SF superfamily	C	-	basic Helix Loop Helix (bHLH) domain superfamily; bHLH proteins are transcriptional regulators that are found in organisms from yeast to humans. Members of the bHLH superfamily have two highly conserved and functionally distinct regions. The basic part is at the amino end of the bHLH that may bind DNA to a consensus hexanucleotide sequence known as the E box (CANNTG). Different families of bHLH p…
Q#31 - >LSbHLHR1[]	superfamily	412148	299	354	1.28153e-30	112.851	cl00081	bHLH_SF superfamily	-	-	basic Helix Loop Helix (bHLH) domain superfamily; bHLH proteins are transcriptional regulators that are found in organisms from yeast to humans. Members of the bHLH superfamily have two highly conserved and functionally distinct regions. The basic part is at the amino end of the bHLH that may bind DNA to a consensus hexanucleotide sequence known as the E box (CANNTG). Different families of bHLH p…
Q#32 - >LSbHLHR2[]	superfamily	412148	72	147	3.14205e-43	140.161	cl00081	bHLH_SF superfamily	-	-	basic Helix Loop Helix (bHLH) domain superfamily; bHLH proteins are transcriptional regulators that are found in organisms from yeast to humans. Members of the bHLH superfamily have two highly conserved and functionally distinct regions. The basic part is at the amino end of the bHLH that may bind DNA to a consensus hexanucleotide sequence known as the E box (CANNTG). Different families of bHLH p…
Q#32 - >LSbHLHR2[]	superfamily	274009	75	170	1.487e-05	45.4439	cl37070	SMC_prok_A superfamily	NC	-	chromosome segregation protein SMC, primarily archaeal type; SMC (structural maintenance of chromosomes) proteins bind DNA and act in organizing and segregating chromosomes for partition. SMC proteins are found in bacteria, archaea, and eukaryotes. It is found in a single copy and is homodimeric in prokaryotes, but six paralogs (excluded from this family) are found in eukarotes, where SMC protein…
Q#32 - >LSbHLHR2[]	superfamily	416309	114	163	1.59634e-05	41.4768	cl11531	ZapB superfamily	C	-	Cell division protein ZapB; ZapB is a non-essential, abundant cell division factor that is required for proper Z-ring formation.
Q#32 - >LSbHLHR2[]	superfamily	275316	116	170	2.30456e-05	44.626	cl37461	Mplasa_alph_rch superfamily	NC	-	helix-rich Mycoplasma protein; Members of this family occur strictly within a subset of Mycoplasma species. Members average 750 amino acids in length, including signal peptide. Sequences are predicted (Jpred 3) to be almost entirely alpha-helical. These sequences show strong periodicity (consistent with long alpha helical structures) and low complexity rich in D,E,N,Q, and K. Genes encoding these…
Q#32 - >LSbHLHR2[]	superfamily	224117	72	170	5.51007e-05	43.5496	cl34174	Smc superfamily	N	-	Chromosome segregation ATPase [Cell cycle control, cell division, chromosome partitioning]; Chromosome segregation ATPases [Cell division and chromosome partitioning].
Q#32 - >LSbHLHR2[]	superfamily	274008	79	170	9.37868e-05	43.1215	cl37069	SMC_prok_B superfamily	NC	-	chromosome segregation protein SMC, common bacterial type; SMC (structural maintenance of chromosomes) proteins bind DNA and act in organizing and segregating chromosomes for partition. SMC proteins are found in bacteria, archaea, and eukaryotes. This family represents the SMC protein of most bacteria. The smc gene is often associated with scpB (TIGR00281) and scpA genes, where scp stands for seg…
Q#32 - >LSbHLHR2[]	superfamily	179699	115	162	0.000247557	41.3563	cl32052	PRK03992 superfamily	C	-	proteasome-activating nucleotidase; Provisional
Q#32 - >LSbHLHR2[]	superfamily	226400	101	167	0.000509982	40.087	cl25603	CwlO1 superfamily	C	-	Uncharacterized N-terminal domain of peptidoglycan hydrolase CwlO [Function unknown]; Uncharacterized protein conserved in bacteria [Function unknown].
Q#32 - >LSbHLHR2[]	superfamily	407125	115	169	0.0008024	38.0497	cl23869	DUF5082 superfamily	C	-	Domain of unknown function (DUF5082); This protein is believed to be involved in the type VII secretion system.
Q#32 - >LSbHLHR2[]	superfamily	419672	118	147	0.00178462	35.6988	cl21462	bZIP superfamily	N	-	Basic leucine zipper (bZIP) domain of bZIP transcription factors: a DNA-binding and dimerization domain; Basic leucine zipper (bZIP) factors comprise one of the most important classes of enhancer-type transcription factors. They act in networks of homo and heterodimers in the regulation of a diverse set of cellular processes including cell survival, learning and memory, lipid metabolism, and canc…
Q#32 - >LSbHLHR2[]	superfamily	226809	115	170	0.00235353	38.4674	cl34756	COG4372 superfamily	NC	-	Uncharacterized conserved protein, contains DUF3084 domain [Function unknown]; Uncharacterized protein conserved in bacteria with the myosin-like domain [Function unknown].
Q#32 - >LSbHLHR2[]	superfamily	235600	76	161	0.00271867	38.37	cl35381	PRK05771 superfamily	C	-	V-type ATP synthase subunit I; Validated
Q#32 - >LSbHLHR2[]	superfamily	421465	98	159	0.00283855	38.1468	cl27170	DUF460 superfamily	NC	-	Protein of unknown function (DUF460); Archaeal protein of unknown function.
Q#32 - >LSbHLHR2[]	superfamily	226513	108	165	0.00314046	37.968	cl26606	COG4026 superfamily	NC	-	Uncharacterized protein, contains TOPRIM domain, potential nuclease [General function prediction only]; Uncharacterized protein containing TOPRIM domain, potential nuclease [General function prediction only].
Q#32 - >LSbHLHR2[]	superfamily	400559	119	170	0.00318219	37.9841	cl38261	Spc7 superfamily	N	-	Spc7 kinetochore protein; This domain is found in cell division proteins which are required for kinetochore-spindle association.
Q#32 - >LSbHLHR2[]	superfamily	397798	97	169	0.00414811	35.6706	cl23736	Cgr1 superfamily	-	-	Cgr1 family; Members of this family are coiled-coil proteins that are involved in pre-rRNA processing.
Q#32 - >LSbHLHR2[]	superfamily	223496	102	167	0.00482609	37.8175	cl33865	SbcC superfamily	NC	-	DNA repair exonuclease SbcCD ATPase subunit [Replication, recombination and repair]; ATPase involved in DNA repair [DNA replication, recombination, and repair].
Q#32 - >LSbHLHR2[]	superfamily	235175	81	165	0.00937305	36.5804	cl35229	PRK03918 superfamily	NC	-	DNA double-strand break repair ATPase Rad50; chromosome segregation protein; Provisional.
Q#33 - >LSbHLHR3[]	superfamily	412148	152	216	8.19268e-21	84.8012	cl00081	bHLH_SF superfamily	-	-	basic Helix Loop Helix (bHLH) domain superfamily; bHLH proteins are transcriptional regulators that are found in organisms from yeast to humans. Members of the bHLH superfamily have two highly conserved and functionally distinct regions. The basic part is at the amino end of the bHLH that may bind DNA to a consensus hexanucleotide sequence known as the E box (CANNTG). Different families of bHLH p…
Q#34 - >LSbHLHR4[]	superfamily	412148	230	299	1.89826e-33	119.784	cl00081	bHLH_SF superfamily	-	-	basic Helix Loop Helix (bHLH) domain superfamily; bHLH proteins are transcriptional regulators that are found in organisms from yeast to humans. Members of the bHLH superfamily have two highly conserved and functionally distinct regions. The basic part is at the amino end of the bHLH that may bind DNA to a consensus hexanucleotide sequence known as the E box (CANNTG). Different families of bHLH p…
Q#35 - >LSbHLHR5[]	superfamily	412148	312	375	2.37713e-36	128.644	cl00081	bHLH_SF superfamily	-	-	basic Helix Loop Helix (bHLH) domain superfamily; bHLH proteins are transcriptional regulators that are found in organisms from yeast to humans. Members of the bHLH superfamily have two highly conserved and functionally distinct regions. The basic part is at the amino end of the bHLH that may bind DNA to a consensus hexanucleotide sequence known as the E box (CANNTG). Different families of bHLH p…
Q#36 - >LSbHLHR6[]	superfamily	412148	340	393	7.07029e-21	84.9255	cl00081	bHLH_SF superfamily	-	-	basic Helix Loop Helix (bHLH) domain superfamily; bHLH proteins are transcriptional regulators that are found in organisms from yeast to humans. Members of the bHLH superfamily have two highly conserved and functionally distinct regions. The basic part is at the amino end of the bHLH that may bind DNA to a consensus hexanucleotide sequence known as the E box (CANNTG). Different families of bHLH p…
Q#37 - >LSbHLHR7[]	superfamily	412148	187	239	3.87336e-13	62.0452	cl00081	bHLH_SF superfamily	-	-	basic Helix Loop Helix (bHLH) domain superfamily; bHLH proteins are transcriptional regulators that are found in organisms from yeast to humans. Members of the bHLH superfamily have two highly conserved and functionally distinct regions. The basic part is at the amino end of the bHLH that may bind DNA to a consensus hexanucleotide sequence known as the E box (CANNTG). Different families of bHLH p…
Q#38 - >LSbHLHR8[]	superfamily	412148	495	571	4.27847e-47	160.635	cl00081	bHLH_SF superfamily	-	-	basic Helix Loop Helix (bHLH) domain superfamily; bHLH proteins are transcriptional regulators that are found in organisms from yeast to humans. Members of the bHLH superfamily have two highly conserved and functionally distinct regions. The basic part is at the amino end of the bHLH that may bind DNA to a consensus hexanucleotide sequence known as the E box (CANNTG). Different families of bHLH p…
Q#38 - >LSbHLHR8[]	superfamily	404984	45	228	4.7187e-40	142.747	cl16716	bHLH-MYC_N superfamily	-	-	bHLH-MYC and R2R3-MYB transcription factors N-terminal; This is the N-terminal region of a family of MYB and MYC transcription factors. The DNA-binding HLH domain is further downstream, pfam00010. Members of the MYB and MYC family regulate the biosynthesis of phenylpropanoids in several plant species (DOI:10.1007/s11295-009-0232-y).
Q#39 - >LSbHLHR9[]	superfamily	404984	5	168	3.7815e-37	134.658	cl16716	bHLH-MYC_N superfamily	-	-	bHLH-MYC and R2R3-MYB transcription factors N-terminal; This is the N-terminal region of a family of MYB and MYC transcription factors. The DNA-binding HLH domain is further downstream, pfam00010. Members of the MYB and MYC family regulate the biosynthesis of phenylpropanoids in several plant species (DOI:10.1007/s11295-009-0232-y).
Q#39 - >LSbHLHR9[]	superfamily	412148	537	599	1.78504e-35	128.437	cl00081	bHLH_SF superfamily	-	-	basic Helix Loop Helix (bHLH) domain superfamily; bHLH proteins are transcriptional regulators that are found in organisms from yeast to humans. Members of the bHLH superfamily have two highly conserved and functionally distinct regions. The basic part is at the amino end of the bHLH that may bind DNA to a consensus hexanucleotide sequence known as the E box (CANNTG). Different families of bHLH p…
Q#40 - >LSbHLHR10[]	superfamily	412148	82	154	4.11976e-37	122.057	cl00081	bHLH_SF superfamily	-	-	basic Helix Loop Helix (bHLH) domain superfamily; bHLH proteins are transcriptional regulators that are found in organisms from yeast to humans. Members of the bHLH superfamily have two highly conserved and functionally distinct regions. The basic part is at the amino end of the bHLH that may bind DNA to a consensus hexanucleotide sequence known as the E box (CANNTG). Different families of bHLH p…
Q#41 - >LSbHLHR11[]	superfamily	412148	179	247	9.29093e-33	117.063	cl00081	bHLH_SF superfamily	-	-	basic Helix Loop Helix (bHLH) domain superfamily; bHLH proteins are transcriptional regulators that are found in organisms from yeast to humans. Members of the bHLH superfamily have two highly conserved and functionally distinct regions. The basic part is at the amino end of the bHLH that may bind DNA to a consensus hexanucleotide sequence known as the E box (CANNTG). Different families of bHLH p…
Q#42 - >LSbHLHR12[]	superfamily	412148	124	209	2.00181e-58	180.331	cl00081	bHLH_SF superfamily	-	-	basic Helix Loop Helix (bHLH) domain superfamily; bHLH proteins are transcriptional regulators that are found in organisms from yeast to humans. Members of the bHLH superfamily have two highly conserved and functionally distinct regions. The basic part is at the amino end of the bHLH that may bind DNA to a consensus hexanucleotide sequence known as the E box (CANNTG). Different families of bHLH p…
Q#43 - >LSbHLHR13[]	superfamily	412148	143	228	5.06966e-64	197.665	cl00081	bHLH_SF superfamily	-	-	basic Helix Loop Helix (bHLH) domain superfamily; bHLH proteins are transcriptional regulators that are found in organisms from yeast to humans. Members of the bHLH superfamily have two highly conserved and functionally distinct regions. The basic part is at the amino end of the bHLH that may bind DNA to a consensus hexanucleotide sequence known as the E box (CANNTG). Different families of bHLH p…
Q#43 - >LSbHLHR13[]	superfamily	402554	188	241	0.00509642	38.2499	cl12583	DUF2851 superfamily	NC	-	Protein of unknown function (DUF2851); This bacterial family of proteins has no known function.
Q#44 - >LSbHLHR14[]	superfamily	404984	53	245	2.61504e-47	162.007	cl16716	bHLH-MYC_N superfamily	-	-	bHLH-MYC and R2R3-MYB transcription factors N-terminal; This is the N-terminal region of a family of MYB and MYC transcription factors. The DNA-binding HLH domain is further downstream, pfam00010. Members of the MYB and MYC family regulate the biosynthesis of phenylpropanoids in several plant species (DOI:10.1007/s11295-009-0232-y).
Q#44 - >LSbHLHR14[]	superfamily	412148	464	530	1.3056e-43	150.619	cl00081	bHLH_SF superfamily	-	-	basic Helix Loop Helix (bHLH) domain superfamily; bHLH proteins are transcriptional regulators that are found in organisms from yeast to humans. Members of the bHLH superfamily have two highly conserved and functionally distinct regions. The basic part is at the amino end of the bHLH that may bind DNA to a consensus hexanucleotide sequence known as the E box (CANNTG). Different families of bHLH p…
Q#45 - >LSbHLHR15[]	superfamily	412148	349	426	6.58801e-45	152.16	cl00081	bHLH_SF superfamily	-	-	basic Helix Loop Helix (bHLH) domain superfamily; bHLH proteins are transcriptional regulators that are found in organisms from yeast to humans. Members of the bHLH superfamily have two highly conserved and functionally distinct regions. The basic part is at the amino end of the bHLH that may bind DNA to a consensus hexanucleotide sequence known as the E box (CANNTG). Different families of bHLH p…
Q#45 - >LSbHLHR15[]	superfamily	404984	51	226	2.07274e-30	114.628	cl16716	bHLH-MYC_N superfamily	-	-	bHLH-MYC and R2R3-MYB transcription factors N-terminal; This is the N-terminal region of a family of MYB and MYC transcription factors. The DNA-binding HLH domain is further downstream, pfam00010. Members of the MYB and MYC family regulate the biosynthesis of phenylpropanoids in several plant species (DOI:10.1007/s11295-009-0232-y).
Q#46 - >LSbHLHR16[]	superfamily	412148	142	227	3.81606e-58	182.257	cl00081	bHLH_SF superfamily	-	-	basic Helix Loop Helix (bHLH) domain superfamily; bHLH proteins are transcriptional regulators that are found in organisms from yeast to humans. Members of the bHLH superfamily have two highly conserved and functionally distinct regions. The basic part is at the amino end of the bHLH that may bind DNA to a consensus hexanucleotide sequence known as the E box (CANNTG). Different families of bHLH p…
Q#47 - >LSbHLHR17[]	superfamily	412148	152	224	4.87211e-32	114.868	cl00081	bHLH_SF superfamily	-	-	basic Helix Loop Helix (bHLH) domain superfamily; bHLH proteins are transcriptional regulators that are found in organisms from yeast to humans. Members of the bHLH superfamily have two highly conserved and functionally distinct regions. The basic part is at the amino end of the bHLH that may bind DNA to a consensus hexanucleotide sequence known as the E box (CANNTG). Different families of bHLH p…
Q#48 - >LSbHLHR18[]	superfamily	412148	196	281	4.58404e-56	178.019	cl00081	bHLH_SF superfamily	-	-	basic Helix Loop Helix (bHLH) domain superfamily; bHLH proteins are transcriptional regulators that are found in organisms from yeast to humans. Members of the bHLH superfamily have two highly conserved and functionally distinct regions. The basic part is at the amino end of the bHLH that may bind DNA to a consensus hexanucleotide sequence known as the E box (CANNTG). Different families of bHLH p…
Q#49 - >LSbHLHR19[]	superfamily	404984	1	183	3.03217e-40	142.362	cl16716	bHLH-MYC_N superfamily	-	-	bHLH-MYC and R2R3-MYB transcription factors N-terminal; This is the N-terminal region of a family of MYB and MYC transcription factors. The DNA-binding HLH domain is further downstream, pfam00010. Members of the MYB and MYC family regulate the biosynthesis of phenylpropanoids in several plant species (DOI:10.1007/s11295-009-0232-y).
Q#49 - >LSbHLHR19[]	superfamily	412148	400	468	1.93172e-25	99.8022	cl00081	bHLH_SF superfamily	-	-	basic Helix Loop Helix (bHLH) domain superfamily; bHLH proteins are transcriptional regulators that are found in organisms from yeast to humans. Members of the bHLH superfamily have two highly conserved and functionally distinct regions. The basic part is at the amino end of the bHLH that may bind DNA to a consensus hexanucleotide sequence known as the E box (CANNTG). Different families of bHLH p…
Q#49 - >LSbHLHR19[]	superfamily	419704	102	180	0.00406574	37.8219	cl21515	GAF superfamily	N	-	GAF domain; This domain is present in cGMP-specific phosphodiesterases, adenylyl and guanylyl cyclases, phytochromes, FhlA and NifA. Adenylyl and guanylyl cyclases catalyze ATP and GTP to the second messengers cAMP and cGMP, respectively, these products up-regulating catalytic activity by binding to the regulatory GAF domain(s). The opposite hydrolysis reaction is catalyzed by phosphodiesterase. …
Q#50 - >LSbHLHR20[]	superfamily	412148	123	182	1.38086e-18	75.9416	cl00081	bHLH_SF superfamily	C	-	basic Helix Loop Helix (bHLH) domain superfamily; bHLH proteins are transcriptional regulators that are found in organisms from yeast to humans. Members of the bHLH superfamily have two highly conserved and functionally distinct regions. The basic part is at the amino end of the bHLH that may bind DNA to a consensus hexanucleotide sequence known as the E box (CANNTG). Different families of bHLH p…
Q#51 - >LSbHLHR21[]	superfamily	412148	33	107	4.42128e-26	96.2481	cl00081	bHLH_SF superfamily	-	-	basic Helix Loop Helix (bHLH) domain superfamily; bHLH proteins are transcriptional regulators that are found in organisms from yeast to humans. Members of the bHLH superfamily have two highly conserved and functionally distinct regions. The basic part is at the amino end of the bHLH that may bind DNA to a consensus hexanucleotide sequence known as the E box (CANNTG). Different families of bHLH p…
Q#52 - >LSbHLHR22[]	superfamily	412148	266	342	1.68094e-45	154.553	cl00081	bHLH_SF superfamily	-	-	basic Helix Loop Helix (bHLH) domain superfamily; bHLH proteins are transcriptional regulators that are found in organisms from yeast to humans. Members of the bHLH superfamily have two highly conserved and functionally distinct regions. The basic part is at the amino end of the bHLH that may bind DNA to a consensus hexanucleotide sequence known as the E box (CANNTG). Different families of bHLH p…
Q#53 - >LSbHLHR23[]	superfamily	412148	172	235	3.21818e-49	156.063	cl00081	bHLH_SF superfamily	C	-	basic Helix Loop Helix (bHLH) domain superfamily; bHLH proteins are transcriptional regulators that are found in organisms from yeast to humans. Members of the bHLH superfamily have two highly conserved and functionally distinct regions. The basic part is at the amino end of the bHLH that may bind DNA to a consensus hexanucleotide sequence known as the E box (CANNTG). Different families of bHLH p…
Q#54 - >LSbHLHR24[]	superfamily	412148	126	179	3.43585e-24	89.5479	cl00081	bHLH_SF superfamily	-	-	basic Helix Loop Helix (bHLH) domain superfamily; bHLH proteins are transcriptional regulators that are found in organisms from yeast to humans. Members of the bHLH superfamily have two highly conserved and functionally distinct regions. The basic part is at the amino end of the bHLH that may bind DNA to a consensus hexanucleotide sequence known as the E box (CANNTG). Different families of bHLH p…
Q#55 - >LSbHLHR25[]	superfamily	412148	188	237	1.11961e-20	83.3847	cl00081	bHLH_SF superfamily	-	-	basic Helix Loop Helix (bHLH) domain superfamily; bHLH proteins are transcriptional regulators that are found in organisms from yeast to humans. Members of the bHLH superfamily have two highly conserved and functionally distinct regions. The basic part is at the amino end of the bHLH that may bind DNA to a consensus hexanucleotide sequence known as the E box (CANNTG). Different families of bHLH p…
Q#56 - >LSbHLHR26[]	superfamily	412148	11	85	2.34555e-32	113.967	cl00081	bHLH_SF superfamily	-	-	basic Helix Loop Helix (bHLH) domain superfamily; bHLH proteins are transcriptional regulators that are found in organisms from yeast to humans. Members of the bHLH superfamily have two highly conserved and functionally distinct regions. The basic part is at the amino end of the bHLH that may bind DNA to a consensus hexanucleotide sequence known as the E box (CANNTG). Different families of bHLH p…
Q#56 - >LSbHLHR26[]	superfamily	416309	51	101	0.000747617	37.2396	cl11531	ZapB superfamily	C	-	Cell division protein ZapB; ZapB is a non-essential, abundant cell division factor that is required for proper Z-ring formation.
Q#56 - >LSbHLHR26[]	superfamily	403516	47	103	0.00232977	36.7531	cl26375	TMF_TATA_bd superfamily	C	-	TATA element modulatory factor 1 TATA binding; This is the C-terminal conserved coiled coil region of a family of TATA element modulatory factor 1 proteins conserved in eukaryotes. The proteins bind to the TATA element of some RNA polymerase II promoters and repress their activity. by competing with the binding of TATA binding protein. TMF1_TATA_bd is the most conserved part of the TMFs. TMFs are…
Q#56 - >LSbHLHR26[]	superfamily	274008	16	99	0.00551286	38.1139	cl37069	SMC_prok_B superfamily	N	-	chromosome segregation protein SMC, common bacterial type; SMC (structural maintenance of chromosomes) proteins bind DNA and act in organizing and segregating chromosomes for partition. SMC proteins are found in bacteria, archaea, and eukaryotes. This family represents the SMC protein of most bacteria. The smc gene is often associated with scpB (TIGR00281) and scpA genes, where scp stands for seg…
Q#56 - >LSbHLHR26[]	superfamily	399636	51	107	0.00839257	36.6915	cl26473	UPF0242 superfamily	NC	-	Uncharacterized protein family (UPF0242); Uncharacterized protein family (UPF0242).
Q#57 - >LSbHLHR27[]	superfamily	412148	305	390	4.54227e-61	193.813	cl00081	bHLH_SF superfamily	-	-	basic Helix Loop Helix (bHLH) domain superfamily; bHLH proteins are transcriptional regulators that are found in organisms from yeast to humans. Members of the bHLH superfamily have two highly conserved and functionally distinct regions. The basic part is at the amino end of the bHLH that may bind DNA to a consensus hexanucleotide sequence known as the E box (CANNTG). Different families of bHLH p…
Q#58 - >LSbHLHR28[]	superfamily	412148	315	367	2.47238e-18	77.9919	cl00081	bHLH_SF superfamily	-	-	basic Helix Loop Helix (bHLH) domain superfamily; bHLH proteins are transcriptional regulators that are found in organisms from yeast to humans. Members of the bHLH superfamily have two highly conserved and functionally distinct regions. The basic part is at the amino end of the bHLH that may bind DNA to a consensus hexanucleotide sequence known as the E box (CANNTG). Different families of bHLH p…
Q#59 - >LSbHLHR29[]	superfamily	412148	365	450	8.05429e-62	198.05	cl00081	bHLH_SF superfamily	-	-	basic Helix Loop Helix (bHLH) domain superfamily; bHLH proteins are transcriptional regulators that are found in organisms from yeast to humans. Members of the bHLH superfamily have two highly conserved and functionally distinct regions. The basic part is at the amino end of the bHLH that may bind DNA to a consensus hexanucleotide sequence known as the E box (CANNTG). Different families of bHLH p…
Q#60 - >LSbHLHR30[]	superfamily	412148	466	528	1.54547e-38	136.733	cl00081	bHLH_SF superfamily	-	-	basic Helix Loop Helix (bHLH) domain superfamily; bHLH proteins are transcriptional regulators that are found in organisms from yeast to humans. Members of the bHLH superfamily have two highly conserved and functionally distinct regions. The basic part is at the amino end of the bHLH that may bind DNA to a consensus hexanucleotide sequence known as the E box (CANNTG). Different families of bHLH p…
Q#61 - >LSbHLHR31[]	superfamily	412148	192	256	4.65649e-30	110.224	cl00081	bHLH_SF superfamily	-	-	basic Helix Loop Helix (bHLH) domain superfamily; bHLH proteins are transcriptional regulators that are found in organisms from yeast to humans. Members of the bHLH superfamily have two highly conserved and functionally distinct regions. The basic part is at the amino end of the bHLH that may bind DNA to a consensus hexanucleotide sequence known as the E box (CANNTG). Different families of bHLH p…
Q#62 - >LSbHLHR32[]	superfamily	412148	43	119	7.88773e-45	147.62	cl00081	bHLH_SF superfamily	-	-	basic Helix Loop Helix (bHLH) domain superfamily; bHLH proteins are transcriptional regulators that are found in organisms from yeast to humans. Members of the bHLH superfamily have two highly conserved and functionally distinct regions. The basic part is at the amino end of the bHLH that may bind DNA to a consensus hexanucleotide sequence known as the E box (CANNTG). Different families of bHLH p…
Q#63 - >LSbHLHR33[]	superfamily	412148	352	416	2.94185e-22	90.194	cl00081	bHLH_SF superfamily	C	-	basic Helix Loop Helix (bHLH) domain superfamily; bHLH proteins are transcriptional regulators that are found in organisms from yeast to humans. Members of the bHLH superfamily have two highly conserved and functionally distinct regions. The basic part is at the amino end of the bHLH that may bind DNA to a consensus hexanucleotide sequence known as the E box (CANNTG). Different families of bHLH p…
Q#64 - >LSbHLHR34[]	superfamily	412148	298	362	3.42306e-39	136.354	cl00081	bHLH_SF superfamily	-	-	basic Helix Loop Helix (bHLH) domain superfamily; bHLH proteins are transcriptional regulators that are found in organisms from yeast to humans. Members of the bHLH superfamily have two highly conserved and functionally distinct regions. The basic part is at the amino end of the bHLH that may bind DNA to a consensus hexanucleotide sequence known as the E box (CANNTG). Different families of bHLH p…
Q#64 - >LSbHLHR34[]	superfamily	415594	417	477	2.49366e-07	47.9281	cl09141	ACT superfamily	-	-	ACT domains are commonly involved in specifically binding an amino acid or other small ligand leading to regulation of the enzyme; Members of this CD belong to the superfamily of ACT regulatory domains. Pairs of ACT domains are commonly involved in specifically binding an amino acid or other small ligand leading to regulation of the enzyme. The ACT domain has been detected in a number of diverse …
Q#65 - >LSbHLHR35[]	superfamily	412148	186	233	2.92148e-21	84.9255	cl00081	bHLH_SF superfamily	-	-	basic Helix Loop Helix (bHLH) domain superfamily; bHLH proteins are transcriptional regulators that are found in organisms from yeast to humans. Members of the bHLH superfamily have two highly conserved and functionally distinct regions. The basic part is at the amino end of the bHLH that may bind DNA to a consensus hexanucleotide sequence known as the E box (CANNTG). Different families of bHLH p…
Q#66 - >LSbHLHR36[]	superfamily	412148	2	49	6.10788e-24	86.0811	cl00081	bHLH_SF superfamily	-	-	basic Helix Loop Helix (bHLH) domain superfamily; bHLH proteins are transcriptional regulators that are found in organisms from yeast to humans. Members of the bHLH superfamily have two highly conserved and functionally distinct regions. The basic part is at the amino end of the bHLH that may bind DNA to a consensus hexanucleotide sequence known as the E box (CANNTG). Different families of bHLH p…
Q#67 - >LSbHLHR37[]	superfamily	412148	320	383	3.53897e-38	134.037	cl00081	bHLH_SF superfamily	-	-	basic Helix Loop Helix (bHLH) domain superfamily; bHLH proteins are transcriptional regulators that are found in organisms from yeast to humans. Members of the bHLH superfamily have two highly conserved and functionally distinct regions. The basic part is at the amino end of the bHLH that may bind DNA to a consensus hexanucleotide sequence known as the E box (CANNTG). Different families of bHLH p…
Q#68 - >LSbHLHR38[]	superfamily	412148	451	527	2.09068e-45	155.242	cl00081	bHLH_SF superfamily	-	-	basic Helix Loop Helix (bHLH) domain superfamily; bHLH proteins are transcriptional regulators that are found in organisms from yeast to humans. Members of the bHLH superfamily have two highly conserved and functionally distinct regions. The basic part is at the amino end of the bHLH that may bind DNA to a consensus hexanucleotide sequence known as the E box (CANNTG). Different families of bHLH p…
Q#68 - >LSbHLHR38[]	superfamily	404984	59	237	5.24076e-35	128.495	cl16716	bHLH-MYC_N superfamily	-	-	bHLH-MYC and R2R3-MYB transcription factors N-terminal; This is the N-terminal region of a family of MYB and MYC transcription factors. The DNA-binding HLH domain is further downstream, pfam00010. Members of the MYB and MYC family regulate the biosynthesis of phenylpropanoids in several plant species (DOI:10.1007/s11295-009-0232-y).
Q#69 - >LSbHLHR39[]	superfamily	412148	262	314	4.66605e-18	76.4511	cl00081	bHLH_SF superfamily	-	-	basic Helix Loop Helix (bHLH) domain superfamily; bHLH proteins are transcriptional regulators that are found in organisms from yeast to humans. Members of the bHLH superfamily have two highly conserved and functionally distinct regions. The basic part is at the amino end of the bHLH that may bind DNA to a consensus hexanucleotide sequence known as the E box (CANNTG). Different families of bHLH p…
Q#70 - >LSbHLHR41[]	superfamily	412148	304	366	1.41211e-35	124.97	cl00081	bHLH_SF superfamily	-	-	basic Helix Loop Helix (bHLH) domain superfamily; bHLH proteins are transcriptional regulators that are found in organisms from yeast to humans. Members of the bHLH superfamily have two highly conserved and functionally distinct regions. The basic part is at the amino end of the bHLH that may bind DNA to a consensus hexanucleotide sequence known as the E box (CANNTG). Different families of bHLH p…
Q#71 - >LSbHLHR42[]	superfamily	412148	86	161	3.57669e-36	122.442	cl00081	bHLH_SF superfamily	-	-	basic Helix Loop Helix (bHLH) domain superfamily; bHLH proteins are transcriptional regulators that are found in organisms from yeast to humans. Members of the bHLH superfamily have two highly conserved and functionally distinct regions. The basic part is at the amino end of the bHLH that may bind DNA to a consensus hexanucleotide sequence known as the E box (CANNTG). Different families of bHLH p…
Q#71 - >LSbHLHR42[]	superfamily	416309	125	181	0.000321066	38.1407	cl11531	ZapB superfamily	-	-	Cell division protein ZapB; ZapB is a non-essential, abundant cell division factor that is required for proper Z-ring formation.
Q#71 - >LSbHLHR42[]	superfamily	419672	132	162	0.000344113	37.6248	cl21462	bZIP superfamily	N	-	Basic leucine zipper (bZIP) domain of bZIP transcription factors: a DNA-binding and dimerization domain; Basic leucine zipper (bZIP) factors comprise one of the most important classes of enhancer-type transcription factors. They act in networks of homo and heterodimers in the regulation of a diverse set of cellular processes including cell survival, learning and memory, lipid metabolism, and canc…
Q#71 - >LSbHLHR42[]	superfamily	224117	65	181	0.00504326	37.7716	cl34174	Smc superfamily	NC	-	Chromosome segregation ATPase [Cell cycle control, cell division, chromosome partitioning]; Chromosome segregation ATPases [Cell division and chromosome partitioning].
Q#71 - >LSbHLHR42[]	superfamily	275316	122	184	0.00698244	37.3072	cl37461	Mplasa_alph_rch superfamily	NC	-	helix-rich Mycoplasma protein; Members of this family occur strictly within a subset of Mycoplasma species. Members average 750 amino acids in length, including signal peptide. Sequences are predicted (Jpred 3) to be almost entirely alpha-helical. These sequences show strong periodicity (consistent with long alpha helical structures) and low complexity rich in D,E,N,Q, and K. Genes encoding these…
Q#72 - >LSbHLHR43[]	superfamily	412148	55	129	8.04883e-28	97.4037	cl00081	bHLH_SF superfamily	-	-	basic Helix Loop Helix (bHLH) domain superfamily; bHLH proteins are transcriptional regulators that are found in organisms from yeast to humans. Members of the bHLH superfamily have two highly conserved and functionally distinct regions. The basic part is at the amino end of the bHLH that may bind DNA to a consensus hexanucleotide sequence known as the E box (CANNTG). Different families of bHLH p…
Q#72 - >LSbHLHR43[]	superfamily	222878	55	133	0.00409495	35.7605	cl33686	46 superfamily	NC	-	endonuclease subunit; Provisional
Q#73 - >LSbHLHR44[]	superfamily	412148	187	251	2.63702e-32	116.773	cl00081	bHLH_SF superfamily	-	-	basic Helix Loop Helix (bHLH) domain superfamily; bHLH proteins are transcriptional regulators that are found in organisms from yeast to humans. Members of the bHLH superfamily have two highly conserved and functionally distinct regions. The basic part is at the amino end of the bHLH that may bind DNA to a consensus hexanucleotide sequence known as the E box (CANNTG). Different families of bHLH p…
Q#74 - >LSbHLHR45[]	superfamily	412148	156	215	5.15963e-27	100.916	cl00081	bHLH_SF superfamily	-	-	basic Helix Loop Helix (bHLH) domain superfamily; bHLH proteins are transcriptional regulators that are found in organisms from yeast to humans. Members of the bHLH superfamily have two highly conserved and functionally distinct regions. The basic part is at the amino end of the bHLH that may bind DNA to a consensus hexanucleotide sequence known as the E box (CANNTG). Different families of bHLH p…
Q#74 - >LSbHLHR45[]	superfamily	415594	251	292	0.00142922	36.7573	cl09141	ACT superfamily	C	-	ACT domains are commonly involved in specifically binding an amino acid or other small ligand leading to regulation of the enzyme; Members of this CD belong to the superfamily of ACT regulatory domains. Pairs of ACT domains are commonly involved in specifically binding an amino acid or other small ligand leading to regulation of the enzyme. The ACT domain has been detected in a number of diverse …
Q#75 - >LSbHLHR46[]	superfamily	412148	25	94	8.28696e-44	141.149	cl00081	bHLH_SF superfamily	-	-	basic Helix Loop Helix (bHLH) domain superfamily; bHLH proteins are transcriptional regulators that are found in organisms from yeast to humans. Members of the bHLH superfamily have two highly conserved and functionally distinct regions. The basic part is at the amino end of the bHLH that may bind DNA to a consensus hexanucleotide sequence known as the E box (CANNTG). Different families of bHLH p…
Q#76 - >LSbHLHR47[]	superfamily	412148	45	130	7.11599e-55	167.619	cl00081	bHLH_SF superfamily	-	-	basic Helix Loop Helix (bHLH) domain superfamily; bHLH proteins are transcriptional regulators that are found in organisms from yeast to humans. Members of the bHLH superfamily have two highly conserved and functionally distinct regions. The basic part is at the amino end of the bHLH that may bind DNA to a consensus hexanucleotide sequence known as the E box (CANNTG). Different families of bHLH p…
Q#77 - >LSbHLHR48[]	superfamily	412148	53	126	2.33062e-42	141.842	cl00081	bHLH_SF superfamily	-	-	basic Helix Loop Helix (bHLH) domain superfamily; bHLH proteins are transcriptional regulators that are found in organisms from yeast to humans. Members of the bHLH superfamily have two highly conserved and functionally distinct regions. The basic part is at the amino end of the bHLH that may bind DNA to a consensus hexanucleotide sequence known as the E box (CANNTG). Different families of bHLH p…
Q#78 - >LSbHLHR49[]	superfamily	412148	247	332	1.58255e-60	190.731	cl00081	bHLH_SF superfamily	-	-	basic Helix Loop Helix (bHLH) domain superfamily; bHLH proteins are transcriptional regulators that are found in organisms from yeast to humans. Members of the bHLH superfamily have two highly conserved and functionally distinct regions. The basic part is at the amino end of the bHLH that may bind DNA to a consensus hexanucleotide sequence known as the E box (CANNTG). Different families of bHLH p…
Q#79 - >LSbHLHR50[]	superfamily	412148	176	243	3.25908e-44	147.108	cl00081	bHLH_SF superfamily	-	-	basic Helix Loop Helix (bHLH) domain superfamily; bHLH proteins are transcriptional regulators that are found in organisms from yeast to humans. Members of the bHLH superfamily have two highly conserved and functionally distinct regions. The basic part is at the amino end of the bHLH that may bind DNA to a consensus hexanucleotide sequence known as the E box (CANNTG). Different families of bHLH p…
Q#80 - >LSbHLHR51[]	superfamily	412148	137	193	5.37626e-27	98.6181	cl00081	bHLH_SF superfamily	-	-	basic Helix Loop Helix (bHLH) domain superfamily; bHLH proteins are transcriptional regulators that are found in organisms from yeast to humans. Members of the bHLH superfamily have two highly conserved and functionally distinct regions. The basic part is at the amino end of the bHLH that may bind DNA to a consensus hexanucleotide sequence known as the E box (CANNTG). Different families of bHLH p…
Q#81 - >LSbHLHR52[]	superfamily	412148	231	284	8.19914e-21	83.3847	cl00081	bHLH_SF superfamily	-	-	basic Helix Loop Helix (bHLH) domain superfamily; bHLH proteins are transcriptional regulators that are found in organisms from yeast to humans. Members of the bHLH superfamily have two highly conserved and functionally distinct regions. The basic part is at the amino end of the bHLH that may bind DNA to a consensus hexanucleotide sequence known as the E box (CANNTG). Different families of bHLH p…
Q#82 - >LSbHLHR53[]	superfamily	412148	168	243	7.28771e-31	111.787	cl00081	bHLH_SF superfamily	-	-	basic Helix Loop Helix (bHLH) domain superfamily; bHLH proteins are transcriptional regulators that are found in organisms from yeast to humans. Members of the bHLH superfamily have two highly conserved and functionally distinct regions. The basic part is at the amino end of the bHLH that may bind DNA to a consensus hexanucleotide sequence known as the E box (CANNTG). Different families of bHLH p…
Q#83 - >LSbHLHR54[]	superfamily	412148	46	113	7.58681e-30	106.452	cl00081	bHLH_SF superfamily	-	-	basic Helix Loop Helix (bHLH) domain superfamily; bHLH proteins are transcriptional regulators that are found in organisms from yeast to humans. Members of the bHLH superfamily have two highly conserved and functionally distinct regions. The basic part is at the amino end of the bHLH that may bind DNA to a consensus hexanucleotide sequence known as the E box (CANNTG). Different families of bHLH p…
Q#84 - >LSbHLHR55[]	superfamily	412148	44	119	4.96297e-19	78.4894	cl00081	bHLH_SF superfamily	-	-	basic Helix Loop Helix (bHLH) domain superfamily; bHLH proteins are transcriptional regulators that are found in organisms from yeast to humans. Members of the bHLH superfamily have two highly conserved and functionally distinct regions. The basic part is at the amino end of the bHLH that may bind DNA to a consensus hexanucleotide sequence known as the E box (CANNTG). Different families of bHLH p…
Q#84 - >LSbHLHR55[]	superfamily	415594	136	207	9.58776e-08	47.8342	cl09141	ACT superfamily	-	-	ACT domains are commonly involved in specifically binding an amino acid or other small ligand leading to regulation of the enzyme; Members of this CD belong to the superfamily of ACT regulatory domains. Pairs of ACT domains are commonly involved in specifically binding an amino acid or other small ligand leading to regulation of the enzyme. The ACT domain has been detected in a number of diverse …
Q#84 - >LSbHLHR55[]	superfamily	225400	142	209	0.000484768	40.8074	cl34500	GlnD superfamily	N	-	UTP:GlnB (protein PII) uridylyltransferase [Posttranslational modification, protein turnover, chaperones, Signal transduction mechanisms]; UTP:GlnB (protein PII) uridylyltransferase [Posttranslational modification, protein turnover, chaperones].
Q#84 - >LSbHLHR55[]	superfamily	179839	134	207	0.00404953	38.0233	cl32059	PRK04374 superfamily	N	-	[protein-PII] uridylyltransferase; [protein-PII] uridylyltransferase.
Q#84 - >LSbHLHR55[]	superfamily	234709	142	178	0.00516937	37.729	cl35083	glnD superfamily	N	-	PII uridylyl-transferase; Provisional
Q#84 - >LSbHLHR55[]	superfamily	234980	142	204	0.00582098	37.4082	cl35167	glnD superfamily	N	-	bifunctional uridylyltransferase/uridylyl-removing protein GlnD; bifunctional uridylyltransferase/uridylyl-removing protein GlnD.
Q#85 - >LSbHLHR56[]	superfamily	412148	240	303	6.9258e-46	152.545	cl00081	bHLH_SF superfamily	-	-	basic Helix Loop Helix (bHLH) domain superfamily; bHLH proteins are transcriptional regulators that are found in organisms from yeast to humans. Members of the bHLH superfamily have two highly conserved and functionally distinct regions. The basic part is at the amino end of the bHLH that may bind DNA to a consensus hexanucleotide sequence known as the E box (CANNTG). Different families of bHLH p…
Q#85 - >LSbHLHR56[]	superfamily	404984	7	77	8.95295e-27	103.457	cl16716	bHLH-MYC_N superfamily	N	-	bHLH-MYC and R2R3-MYB transcription factors N-terminal; This is the N-terminal region of a family of MYB and MYC transcription factors. The DNA-binding HLH domain is further downstream, pfam00010. Members of the MYB and MYC family regulate the biosynthesis of phenylpropanoids in several plant species (DOI:10.1007/s11295-009-0232-y).
Q#86 - >LSbHLHR57[]	superfamily	412148	160	245	1.66891e-53	170.315	cl00081	bHLH_SF superfamily	-	-	basic Helix Loop Helix (bHLH) domain superfamily; bHLH proteins are transcriptional regulators that are found in organisms from yeast to humans. Members of the bHLH superfamily have two highly conserved and functionally distinct regions. The basic part is at the amino end of the bHLH that may bind DNA to a consensus hexanucleotide sequence known as the E box (CANNTG). Different families of bHLH p…
Q#87 - >LSbHLHR58[]	superfamily	412148	1	36	5.02177e-15	65.4772	cl00081	bHLH_SF superfamily	N	-	basic Helix Loop Helix (bHLH) domain superfamily; bHLH proteins are transcriptional regulators that are found in organisms from yeast to humans. Members of the bHLH superfamily have two highly conserved and functionally distinct regions. The basic part is at the amino end of the bHLH that may bind DNA to a consensus hexanucleotide sequence known as the E box (CANNTG). Different families of bHLH p…
Q#87 - >LSbHLHR58[]	superfamily	415594	88	129	2.12332e-06	42.9205	cl09141	ACT superfamily	C	-	ACT domains are commonly involved in specifically binding an amino acid or other small ligand leading to regulation of the enzyme; Members of this CD belong to the superfamily of ACT regulatory domains. Pairs of ACT domains are commonly involved in specifically binding an amino acid or other small ligand leading to regulation of the enzyme. The ACT domain has been detected in a number of diverse …
Q#88 - >LSbHLHR59[]	superfamily	412148	288	316	7.95506e-16	70.87	cl00081	bHLH_SF superfamily	C	-	basic Helix Loop Helix (bHLH) domain superfamily; bHLH proteins are transcriptional regulators that are found in organisms from yeast to humans. Members of the bHLH superfamily have two highly conserved and functionally distinct regions. The basic part is at the amino end of the bHLH that may bind DNA to a consensus hexanucleotide sequence known as the E box (CANNTG). Different families of bHLH p…
Q#89 - >LSbHLHR60[]	superfamily	412148	96	155	1.53884e-40	135.552	cl00081	bHLH_SF superfamily	C	-	basic Helix Loop Helix (bHLH) domain superfamily; bHLH proteins are transcriptional regulators that are found in organisms from yeast to humans. Members of the bHLH superfamily have two highly conserved and functionally distinct regions. The basic part is at the amino end of the bHLH that may bind DNA to a consensus hexanucleotide sequence known as the E box (CANNTG). Different families of bHLH p…
Q#90 - >LSbHLHR61[]	superfamily	412148	88	167	1.7536e-58	179.175	cl00081	bHLH_SF superfamily	-	-	basic Helix Loop Helix (bHLH) domain superfamily; bHLH proteins are transcriptional regulators that are found in organisms from yeast to humans. Members of the bHLH superfamily have two highly conserved and functionally distinct regions. The basic part is at the amino end of the bHLH that may bind DNA to a consensus hexanucleotide sequence known as the E box (CANNTG). Different families of bHLH p…
Q#91 - >LSbHLHR62[]	superfamily	412148	33	79	9.82324e-08	47.0732	cl00081	bHLH_SF superfamily	N	-	basic Helix Loop Helix (bHLH) domain superfamily; bHLH proteins are transcriptional regulators that are found in organisms from yeast to humans. Members of the bHLH superfamily have two highly conserved and functionally distinct regions. The basic part is at the amino end of the bHLH that may bind DNA to a consensus hexanucleotide sequence known as the E box (CANNTG). Different families of bHLH p…
Q#92 - >LSbHLHR63[]	superfamily	412148	1	75	1.14524e-28	101.601	cl00081	bHLH_SF superfamily	-	-	basic Helix Loop Helix (bHLH) domain superfamily; bHLH proteins are transcriptional regulators that are found in organisms from yeast to humans. Members of the bHLH superfamily have two highly conserved and functionally distinct regions. The basic part is at the amino end of the bHLH that may bind DNA to a consensus hexanucleotide sequence known as the E box (CANNTG). Different families of bHLH p…
Q#92 - >LSbHLHR63[]	superfamily	415594	101	136	0.000339769	37.5277	cl09141	ACT superfamily	C	-	ACT domains are commonly involved in specifically binding an amino acid or other small ligand leading to regulation of the enzyme; Members of this CD belong to the superfamily of ACT regulatory domains. Pairs of ACT domains are commonly involved in specifically binding an amino acid or other small ligand leading to regulation of the enzyme. The ACT domain has been detected in a number of diverse …
Q#93 - >LSbHLHR64[]	superfamily	412148	42	86	2.11897e-12	59.7848	cl00081	bHLH_SF superfamily	C	-	basic Helix Loop Helix (bHLH) domain superfamily; bHLH proteins are transcriptional regulators that are found in organisms from yeast to humans. Members of the bHLH superfamily have two highly conserved and functionally distinct regions. The basic part is at the amino end of the bHLH that may bind DNA to a consensus hexanucleotide sequence known as the E box (CANNTG). Different families of bHLH p…
Q#94 - >LSbHLHR65[]	superfamily	412148	1	80	7.23917e-58	176.479	cl00081	bHLH_SF superfamily	-	-	basic Helix Loop Helix (bHLH) domain superfamily; bHLH proteins are transcriptional regulators that are found in organisms from yeast to humans. Members of the bHLH superfamily have two highly conserved and functionally distinct regions. The basic part is at the amino end of the bHLH that may bind DNA to a consensus hexanucleotide sequence known as the E box (CANNTG). Different families of bHLH p…
Q#95 - >LSbHLHR66[]	superfamily	412148	323	374	5.45049e-23	91.0887	cl00081	bHLH_SF superfamily	-	-	basic Helix Loop Helix (bHLH) domain superfamily; bHLH proteins are transcriptional regulators that are found in organisms from yeast to humans. Members of the bHLH superfamily have two highly conserved and functionally distinct regions. The basic part is at the amino end of the bHLH that may bind DNA to a consensus hexanucleotide sequence known as the E box (CANNTG). Different families of bHLH p…
Q#96 - >LSbHLHR67[]	superfamily	412148	115	193	1.55726e-32	115.083	cl00081	bHLH_SF superfamily	-	-	basic Helix Loop Helix (bHLH) domain superfamily; bHLH proteins are transcriptional regulators that are found in organisms from yeast to humans. Members of the bHLH superfamily have two highly conserved and functionally distinct regions. The basic part is at the amino end of the bHLH that may bind DNA to a consensus hexanucleotide sequence known as the E box (CANNTG). Different families of bHLH p…
Q#96 - >LSbHLHR67[]	superfamily	415594	215	279	5.34492e-06	43.2118	cl09141	ACT superfamily	-	-	ACT domains are commonly involved in specifically binding an amino acid or other small ligand leading to regulation of the enzyme; Members of this CD belong to the superfamily of ACT regulatory domains. Pairs of ACT domains are commonly involved in specifically binding an amino acid or other small ligand leading to regulation of the enzyme. The ACT domain has been detected in a number of diverse …
Q#96 - >LSbHLHR67[]	superfamily	225400	220	284	0.00400754	38.4962	cl34500	GlnD superfamily	N	-	UTP:GlnB (protein PII) uridylyltransferase [Posttranslational modification, protein turnover, chaperones, Signal transduction mechanisms]; UTP:GlnB (protein PII) uridylyltransferase [Posttranslational modification, protein turnover, chaperones].
Q#97 - >LSbHLHR68[]	superfamily	412148	113	179	2.11772e-30	109.432	cl00081	bHLH_SF superfamily	-	-	basic Helix Loop Helix (bHLH) domain superfamily; bHLH proteins are transcriptional regulators that are found in organisms from yeast to humans. Members of the bHLH superfamily have two highly conserved and functionally distinct regions. The basic part is at the amino end of the bHLH that may bind DNA to a consensus hexanucleotide sequence known as the E box (CANNTG). Different families of bHLH p…
Q#98 - >LSbHLHR69[]	superfamily	412148	59	124	1.31328e-33	115.951	cl00081	bHLH_SF superfamily	-	-	basic Helix Loop Helix (bHLH) domain superfamily; bHLH proteins are transcriptional regulators that are found in organisms from yeast to humans. Members of the bHLH superfamily have two highly conserved and functionally distinct regions. The basic part is at the amino end of the bHLH that may bind DNA to a consensus hexanucleotide sequence known as the E box (CANNTG). Different families of bHLH p…
Q#99 - >LSbHLHR70[]	superfamily	412148	6	55	2.11154e-07	45.4027	cl00081	bHLH_SF superfamily	-	-	basic Helix Loop Helix (bHLH) domain superfamily; bHLH proteins are transcriptional regulators that are found in organisms from yeast to humans. Members of the bHLH superfamily have two highly conserved and functionally distinct regions. The basic part is at the amino end of the bHLH that may bind DNA to a consensus hexanucleotide sequence known as the E box (CANNTG). Different families of bHLH p…
Q#99 - >LSbHLHR70[]	superfamily	415594	87	146	0.000311052	37.1425	cl09141	ACT superfamily	-	-	ACT domains are commonly involved in specifically binding an amino acid or other small ligand leading to regulation of the enzyme; Members of this CD belong to the superfamily of ACT regulatory domains. Pairs of ACT domains are commonly involved in specifically binding an amino acid or other small ligand leading to regulation of the enzyme. The ACT domain has been detected in a number of diverse …
Q#100 - >LSbHLHR71[]	superfamily	412148	195	246	3.05937e-13	63.3543	cl00081	bHLH_SF superfamily	-	-	basic Helix Loop Helix (bHLH) domain superfamily; bHLH proteins are transcriptional regulators that are found in organisms from yeast to humans. Members of the bHLH superfamily have two highly conserved and functionally distinct regions. The basic part is at the amino end of the bHLH that may bind DNA to a consensus hexanucleotide sequence known as the E box (CANNTG). Different families of bHLH p…
Q#101 - >LSbHLHR72[]	superfamily	412148	57	135	9.35939e-37	124.328	cl00081	bHLH_SF superfamily	-	-	basic Helix Loop Helix (bHLH) domain superfamily; bHLH proteins are transcriptional regulators that are found in organisms from yeast to humans. Members of the bHLH superfamily have two highly conserved and functionally distinct regions. The basic part is at the amino end of the bHLH that may bind DNA to a consensus hexanucleotide sequence known as the E box (CANNTG). Different families of bHLH p…
Q#101 - >LSbHLHR72[]	superfamily	415594	153	206	0.000592261	37.3295	cl09141	ACT superfamily	-	-	ACT domains are commonly involved in specifically binding an amino acid or other small ligand leading to regulation of the enzyme; Members of this CD belong to the superfamily of ACT regulatory domains. Pairs of ACT domains are commonly involved in specifically binding an amino acid or other small ligand leading to regulation of the enzyme. The ACT domain has been detected in a number of diverse …
Q#102 - >LSbHLHR73[]	superfamily	412148	29	99	1.97465e-29	103.537	cl00081	bHLH_SF superfamily	-	-	basic Helix Loop Helix (bHLH) domain superfamily; bHLH proteins are transcriptional regulators that are found in organisms from yeast to humans. Members of the bHLH superfamily have two highly conserved and functionally distinct regions. The basic part is at the amino end of the bHLH that may bind DNA to a consensus hexanucleotide sequence known as the E box (CANNTG). Different families of bHLH p…
Q#103 - >LSbHLHR74[]	superfamily	412148	129	204	3.67009e-36	123.597	cl00081	bHLH_SF superfamily	-	-	basic Helix Loop Helix (bHLH) domain superfamily; bHLH proteins are transcriptional regulators that are found in organisms from yeast to humans. Members of the bHLH superfamily have two highly conserved and functionally distinct regions. The basic part is at the amino end of the bHLH that may bind DNA to a consensus hexanucleotide sequence known as the E box (CANNTG). Different families of bHLH p…
Q#103 - >LSbHLHR74[]	superfamily	179699	172	219	9.36428e-06	46.3639	cl32052	PRK03992 superfamily	C	-	proteasome-activating nucleotidase; Provisional
Q#103 - >LSbHLHR74[]	superfamily	416309	166	219	1.42344e-05	42.2472	cl11531	ZapB superfamily	-	-	Cell division protein ZapB; ZapB is a non-essential, abundant cell division factor that is required for proper Z-ring formation.
Q#103 - >LSbHLHR74[]	superfamily	419672	175	205	4.11619e-05	40.6374	cl21462	bZIP superfamily	N	-	Basic leucine zipper (bZIP) domain of bZIP transcription factors: a DNA-binding and dimerization domain; Basic leucine zipper (bZIP) factors comprise one of the most important classes of enhancer-type transcription factors. They act in networks of homo and heterodimers in the regulation of a diverse set of cellular processes including cell survival, learning and memory, lipid metabolism, and canc…
Q#103 - >LSbHLHR74[]	superfamily	224259	136	217	4.9629e-05	43.9016	cl34231	COG1340 superfamily	C	-	Uncharacterized coiled-coil protein, contains DUF342 domain [Function unknown]; Uncharacterized archaeal coiled-coil protein [Function unknown].
Q#103 - >LSbHLHR74[]	superfamily	224117	133	241	5.28275e-05	44.32	cl34174	Smc superfamily	C	-	Chromosome segregation ATPase [Cell cycle control, cell division, chromosome partitioning]; Chromosome segregation ATPases [Cell division and chromosome partitioning].
Q#103 - >LSbHLHR74[]	superfamily	275316	159	221	6.26836e-05	44.2408	cl37461	Mplasa_alph_rch superfamily	NC	-	helix-rich Mycoplasma protein; Members of this family occur strictly within a subset of Mycoplasma species. Members average 750 amino acids in length, including signal peptide. Sequences are predicted (Jpred 3) to be almost entirely alpha-helical. These sequences show strong periodicity (consistent with long alpha helical structures) and low complexity rich in D,E,N,Q, and K. Genes encoding these…
Q#103 - >LSbHLHR74[]	superfamily	224495	175	222	0.000229239	41.5823	cl34310	COG1579 superfamily	C	-	Predicted nucleic acid-binding protein, contains Zn-ribbon domain [General function prediction only]; Zn-ribbon protein, possibly nucleic acid-binding [General function prediction only].
Q#103 - >LSbHLHR74[]	superfamily	274009	131	238	0.000282031	41.9771	cl37070	SMC_prok_A superfamily	NC	-	chromosome segregation protein SMC, primarily archaeal type; SMC (structural maintenance of chromosomes) proteins bind DNA and act in organizing and segregating chromosomes for partition. SMC proteins are found in bacteria, archaea, and eukaryotes. It is found in a single copy and is homodimeric in prokaryotes, but six paralogs (excluded from this family) are found in eukarotes, where SMC protein…
Q#103 - >LSbHLHR74[]	superfamily	226513	146	223	0.000601268	40.6644	cl26606	COG4026 superfamily	NC	-	Uncharacterized protein, contains TOPRIM domain, potential nuclease [General function prediction only]; Uncharacterized protein containing TOPRIM domain, potential nuclease [General function prediction only].
Q#103 - >LSbHLHR74[]	superfamily	421465	147	219	0.000799821	40.458	cl27170	DUF460 superfamily	NC	-	Protein of unknown function (DUF460); Archaeal protein of unknown function.
Q#103 - >LSbHLHR74[]	superfamily	274008	174	221	0.000949627	40.4251	cl37069	SMC_prok_B superfamily	NC	-	chromosome segregation protein SMC, common bacterial type; SMC (structural maintenance of chromosomes) proteins bind DNA and act in organizing and segregating chromosomes for partition. SMC proteins are found in bacteria, archaea, and eukaryotes. This family represents the SMC protein of most bacteria. The smc gene is often associated with scpB (TIGR00281) and scpA genes, where scp stands for seg…
Q#103 - >LSbHLHR74[]	superfamily	235175	128	222	0.000971958	40.4324	cl35229	PRK03918 superfamily	NC	-	DNA double-strand break repair ATPase Rad50; chromosome segregation protein; Provisional.
Q#103 - >LSbHLHR74[]	superfamily	405882	148	220	0.00129609	39.2565	cl25516	Leu_zip superfamily	NC	-	Leucine zipper; This family includes Leucine zipper transcription factor-like protein 1 (LZTFL1) and Leucine zipper protein 2 (LUZP2).
Q#103 - >LSbHLHR74[]	superfamily	226655	137	243	0.00225259	39.1364	cl34737	COG4192 superfamily	NC	-	Signal transduction histidine kinase regulating phosphoglycerate transport system [Signal transduction mechanisms]; Signal transduction histidine kinase regulating phosphoglycerate transport system [Signal transduction mechanisms].
Q#103 - >LSbHLHR74[]	superfamily	418554	162	228	0.00363571	38.0356	cl19252	MreC superfamily	C	-	rod shape-determining protein MreC; MreC (murein formation C) is involved in the rod shape determination in E. coli, and more generally in cell shape determination of bacteria whether or not they are rod-shaped.
Q#103 - >LSbHLHR74[]	superfamily	424092	172	204	0.00423928	34.4475	cl40461	ZIP_TSC22D-like superfamily	N	-	leucine zipper found in the TSC22 domain leucine zipper transcription factors, c-Myc-binding protein, and similar proteins; The family includes TGF-beta-stimulated clone-22 domain (TSC22D) leucine zipper transcription factors, TSC22D1-4, as well as c-Myc-binding protein (MycBP). TSC22D proteins have diverse physiological functions, including cell growth, development, homeostasis, and immune regul…
Q#103 - >LSbHLHR74[]	superfamily	223496	137	220	0.00723977	37.8175	cl33865	SbcC superfamily	NC	-	DNA repair exonuclease SbcCD ATPase subunit [Replication, recombination and repair]; ATPase involved in DNA repair [DNA replication, recombination, and repair].
Q#103 - >LSbHLHR74[]	superfamily	179385	135	221	0.00854023	37.327	cl32023	PRK02224 superfamily	NC	-	DNA double-strand break repair Rad50 ATPase; DNA double-strand break repair Rad50 ATPase.
Q#103 - >LSbHLHR74[]	superfamily	222878	137	237	0.00858363	37.3013	cl33686	46 superfamily	NC	-	endonuclease subunit; Provisional
Q#103 - >LSbHLHR74[]	superfamily	416267	180	222	0.00919246	34.1128	cl11433	DivIC superfamily	C	-	Septum formation initiator; DivIC from B. subtilis is necessary for both vegetative and sporulation septum formation. These proteins are mainly composed of an amino terminal coiled-coil.
Q#103 - >LSbHLHR74[]	superfamily	223496	171	245	0.00951563	37.4323	cl33865	SbcC superfamily	NC	-	DNA repair exonuclease SbcCD ATPase subunit [Replication, recombination and repair]; ATPase involved in DNA repair [DNA replication, recombination, and repair].
Q#104 - >LSbHLHR75[]	superfamily	412148	193	235	1.35408e-16	72.2139	cl00081	bHLH_SF superfamily	-	-	basic Helix Loop Helix (bHLH) domain superfamily; bHLH proteins are transcriptional regulators that are found in organisms from yeast to humans. Members of the bHLH superfamily have two highly conserved and functionally distinct regions. The basic part is at the amino end of the bHLH that may bind DNA to a consensus hexanucleotide sequence known as the E box (CANNTG). Different families of bHLH p…
Q#105 - >LSbHLHR76[]	superfamily	412148	250	308	6.08351e-31	111.33	cl00081	bHLH_SF superfamily	-	-	basic Helix Loop Helix (bHLH) domain superfamily; bHLH proteins are transcriptional regulators that are found in organisms from yeast to humans. Members of the bHLH superfamily have two highly conserved and functionally distinct regions. The basic part is at the amino end of the bHLH that may bind DNA to a consensus hexanucleotide sequence known as the E box (CANNTG). Different families of bHLH p…
Q#106 - >LSbHLHR77[]	superfamily	412148	321	373	3.41919e-13	63.7395	cl00081	bHLH_SF superfamily	-	-	basic Helix Loop Helix (bHLH) domain superfamily; bHLH proteins are transcriptional regulators that are found in organisms from yeast to humans. Members of the bHLH superfamily have two highly conserved and functionally distinct regions. The basic part is at the amino end of the bHLH that may bind DNA to a consensus hexanucleotide sequence known as the E box (CANNTG). Different families of bHLH p…
Q#107 - >LSbHLHR78[]	superfamily	412148	181	230	3.73307e-21	84.1551	cl00081	bHLH_SF superfamily	-	-	basic Helix Loop Helix (bHLH) domain superfamily; bHLH proteins are transcriptional regulators that are found in organisms from yeast to humans. Members of the bHLH superfamily have two highly conserved and functionally distinct regions. The basic part is at the amino end of the bHLH that may bind DNA to a consensus hexanucleotide sequence known as the E box (CANNTG). Different families of bHLH p…
Q#108 - >LSbHLHR79[]	superfamily	412148	114	181	1.48709e-35	122.841	cl00081	bHLH_SF superfamily	-	-	basic Helix Loop Helix (bHLH) domain superfamily; bHLH proteins are transcriptional regulators that are found in organisms from yeast to humans. Members of the bHLH superfamily have two highly conserved and functionally distinct regions. The basic part is at the amino end of the bHLH that may bind DNA to a consensus hexanucleotide sequence known as the E box (CANNTG). Different families of bHLH p…
Q#109 - >LSbHLHR80[]	superfamily	412148	82	127	1.84473e-19	77.9919	cl00081	bHLH_SF superfamily	-	-	basic Helix Loop Helix (bHLH) domain superfamily; bHLH proteins are transcriptional regulators that are found in organisms from yeast to humans. Members of the bHLH superfamily have two highly conserved and functionally distinct regions. The basic part is at the amino end of the bHLH that may bind DNA to a consensus hexanucleotide sequence known as the E box (CANNTG). Different families of bHLH p…
Q#110 - >LSbHLHR81[]	superfamily	412148	86	147	9.94169e-35	120.94	cl00081	bHLH_SF superfamily	-	-	basic Helix Loop Helix (bHLH) domain superfamily; bHLH proteins are transcriptional regulators that are found in organisms from yeast to humans. Members of the bHLH superfamily have two highly conserved and functionally distinct regions. The basic part is at the amino end of the bHLH that may bind DNA to a consensus hexanucleotide sequence known as the E box (CANNTG). Different families of bHLH p…
Q#111 - >LSbHLHR82[]	superfamily	412148	72	133	1.03808e-33	115.932	cl00081	bHLH_SF superfamily	-	-	basic Helix Loop Helix (bHLH) domain superfamily; bHLH proteins are transcriptional regulators that are found in organisms from yeast to humans. Members of the bHLH superfamily have two highly conserved and functionally distinct regions. The basic part is at the amino end of the bHLH that may bind DNA to a consensus hexanucleotide sequence known as the E box (CANNTG). Different families of bHLH p…
Q#112 - >LSbHLHR83[]	superfamily	412148	35	91	1.57275e-26	93.9957	cl00081	bHLH_SF superfamily	-	-	basic Helix Loop Helix (bHLH) domain superfamily; bHLH proteins are transcriptional regulators that are found in organisms from yeast to humans. Members of the bHLH superfamily have two highly conserved and functionally distinct regions. The basic part is at the amino end of the bHLH that may bind DNA to a consensus hexanucleotide sequence known as the E box (CANNTG). Different families of bHLH p…
Q#113 - >LSbHLHR84[]	superfamily	412148	52	103	2.52748e-19	76.4511	cl00081	bHLH_SF superfamily	-	-	basic Helix Loop Helix (bHLH) domain superfamily; bHLH proteins are transcriptional regulators that are found in organisms from yeast to humans. Members of the bHLH superfamily have two highly conserved and functionally distinct regions. The basic part is at the amino end of the bHLH that may bind DNA to a consensus hexanucleotide sequence known as the E box (CANNTG). Different families of bHLH p…
Q#113 - >LSbHLHR84[]	superfamily	404062	57	109	0.00869036	33.5276	cl16065	DUF3922 superfamily	C	-	Protein of unknown function (DUF3992); This family of proteins is functionally uncharacterized. This family of proteins is found in bacteria. Proteins in this family are typically between 87 and 98 amino acids in length.
Q#114 - >LSbHLHR86[]	superfamily	412148	141	195	1.29406e-18	78.2743	cl00081	bHLH_SF superfamily	C	-	basic Helix Loop Helix (bHLH) domain superfamily; bHLH proteins are transcriptional regulators that are found in organisms from yeast to humans. Members of the bHLH superfamily have two highly conserved and functionally distinct regions. The basic part is at the amino end of the bHLH that may bind DNA to a consensus hexanucleotide sequence known as the E box (CANNTG). Different families of bHLH p…
Q#115 - >LSbHLHR87[]	superfamily	412148	209	273	1.51393e-17	75.5564	cl00081	bHLH_SF superfamily	C	-	basic Helix Loop Helix (bHLH) domain superfamily; bHLH proteins are transcriptional regulators that are found in organisms from yeast to humans. Members of the bHLH superfamily have two highly conserved and functionally distinct regions. The basic part is at the amino end of the bHLH that may bind DNA to a consensus hexanucleotide sequence known as the E box (CANNTG). Different families of bHLH p…
Q#116 - >LSbHLHR88[]	superfamily	412148	1	63	2.83218e-10	51.1499	cl00081	bHLH_SF superfamily	-	-	basic Helix Loop Helix (bHLH) domain superfamily; bHLH proteins are transcriptional regulators that are found in organisms from yeast to humans. Members of the bHLH superfamily have two highly conserved and functionally distinct regions. The basic part is at the amino end of the bHLH that may bind DNA to a consensus hexanucleotide sequence known as the E box (CANNTG). Different families of bHLH p…
Q#117 - >LSbHLHR89[]	superfamily	412148	146	218	3.86174e-30	109.09	cl00081	bHLH_SF superfamily	-	-	basic Helix Loop Helix (bHLH) domain superfamily; bHLH proteins are transcriptional regulators that are found in organisms from yeast to humans. Members of the bHLH superfamily have two highly conserved and functionally distinct regions. The basic part is at the amino end of the bHLH that may bind DNA to a consensus hexanucleotide sequence known as the E box (CANNTG). Different families of bHLH p…
Q#118 - >LSbHLHR90[]	superfamily	412148	96	148	0.000968411	36.0052	cl00081	bHLH_SF superfamily	-	-	basic Helix Loop Helix (bHLH) domain superfamily; bHLH proteins are transcriptional regulators that are found in organisms from yeast to humans. Members of the bHLH superfamily have two highly conserved and functionally distinct regions. The basic part is at the amino end of the bHLH that may bind DNA to a consensus hexanucleotide sequence known as the E box (CANNTG). Different families of bHLH p…
Q#119 - >LSbHLHR91[]	superfamily	412148	19	82	5.46989e-18	75.0226	cl00081	bHLH_SF superfamily	C	-	basic Helix Loop Helix (bHLH) domain superfamily; bHLH proteins are transcriptional regulators that are found in organisms from yeast to humans. Members of the bHLH superfamily have two highly conserved and functionally distinct regions. The basic part is at the amino end of the bHLH that may bind DNA to a consensus hexanucleotide sequence known as the E box (CANNTG). Different families of bHLH p…
Q#119 - >LSbHLHR91[]	superfamily	415594	134	200	1.44405e-06	44.4613	cl09141	ACT superfamily	-	-	ACT domains are commonly involved in specifically binding an amino acid or other small ligand leading to regulation of the enzyme; Members of this CD belong to the superfamily of ACT regulatory domains. Pairs of ACT domains are commonly involved in specifically binding an amino acid or other small ligand leading to regulation of the enzyme. The ACT domain has been detected in a number of diverse …
Q#120 - >LSbHLHR92[]	superfamily	412148	77	146	2.81146e-24	90.9859	cl00081	bHLH_SF superfamily	-	-	basic Helix Loop Helix (bHLH) domain superfamily; bHLH proteins are transcriptional regulators that are found in organisms from yeast to humans. Members of the bHLH superfamily have two highly conserved and functionally distinct regions. The basic part is at the amino end of the bHLH that may bind DNA to a consensus hexanucleotide sequence known as the E box (CANNTG). Different families of bHLH p…
Q#121 - >LSbHLHR93[]	superfamily	412148	1	50	3.86536e-29	102.425	cl00081	bHLH_SF superfamily	-	-	basic Helix Loop Helix (bHLH) domain superfamily; bHLH proteins are transcriptional regulators that are found in organisms from yeast to humans. Members of the bHLH superfamily have two highly conserved and functionally distinct regions. The basic part is at the amino end of the bHLH that may bind DNA to a consensus hexanucleotide sequence known as the E box (CANNTG). Different families of bHLH p…
Q#122 - >LSbHLHR95[]	superfamily	412148	80	152	4.84698e-28	102.157	cl00081	bHLH_SF superfamily	-	-	basic Helix Loop Helix (bHLH) domain superfamily; bHLH proteins are transcriptional regulators that are found in organisms from yeast to humans. Members of the bHLH superfamily have two highly conserved and functionally distinct regions. The basic part is at the amino end of the bHLH that may bind DNA to a consensus hexanucleotide sequence known as the E box (CANNTG). Different families of bHLH p…
