# Supplementary material for: Genome-wide identification, characterization, and validation of the bHLH transcription factors in grass pea
Source: Front Genet. 2023 Mar 20;14:1128992. doi: 10.3389/fgene.2023.1128992 (PMC10067732; doi:10.3389/fgene.2023.1128992)
Supplement: Supplementary file 3 [file Table4.XLSX]

## Sheet: supplementery4
protein	Molecular_weight
LsbHLHD2	22074.2
LsbHLHD3	27281.7
LsbHLHD4	75740.5
LsbHLHD5	70337.5
LsbHLHD6	50141.3
LsbHLHD7	50923.7
LsbHLHD8	35644
LsbHLHD9	24875.2
LsbHLHD10	28775.8
LsbHLHD11	35158.2
LsbHLHD12	27280.2
LsbHLHD13	22959.7
LsbHLHD14	32718.3
LsbHLHD15	18169.9
LsbHLHD16	25242.6
LsbHLHD17	8978.28
LsbHLHD18	28042.3
LsbHLHD19	18028.6
LsbHLHD20	28417.2
LsbHLHD21	21809
LsbHLHD22	29232.2
LsbHLHD23	30550.9
LsbHLHD24	29047.3
LsbHLHD26	16592.5
LsbHLHD27	27489
LsbHLHD28	17410.5
LsbHLHD29	34545.3
LsbHLHD30	29321.7
LsbHLHD31	36993.4
LsbHLHD32	8560.64
LsbHLHR1	53190.4
LsbHLHR2	25259.7
LsbHLHR3	34126.5
LsbHLHR4	47670.4
LsbHLHR5	56594.2
LsbHLHR6	45673.5
LsbHLHR7	27622.6
LsbHLHR8	75710.5
LsbHLHR9	79482.8
LsbHLHR10	16982.2
LsbHLHR11	41973.8
LsbHLHR12	28524.8
LsbHLHR13	39158.1
LsbHLHR14	70624.2
LsbHLHR15	55053.2
LsbHLHR16	37834.6
LsbHLHR17	38486.5
LsbHLHR18	40459.4
LsbHLHR19	68437.4
LsbHLHR20	20028.6
LsbHLHR21	25028.6
LsbHLHR22	62976.9
LsbHLHR23	26436.6
LsbHLHR24	21558.9
LsbHLHR25	35918.9
LsbHLHR26	31636.1
LsbHLHR27	50970.9
LsbHLHR28	43730.2
LsbHLHR29	59970.4
LsbHLHR30	76098.4
LsbHLHR31	38749.5
LsbHLHR32	37544.8
LsbHLHR33	46882
LsbHLHR34	54508.7
LsbHLHR35	36179.4
LsbHLHR36	12869.7
LsbHLHR37	58587.3
LsbHLHR38	70337.5
LsbHLHR39	35642.1
LsbHLHR41	43738.6
LsbHLHR42	26755.3
LsbHLHR43	15391
LsbHLHR44	41227
LsbHLHR45	36199.1
LsbHLHR46	24894.9
LsbHLHR47	18673.2
LsbHLHR48	39002
LsbHLHR49	45495.3
LsbHLHR50	42503.8
LsbHLHR51	27280.2
LsbHLHR52	32826.6
LsbHLHR53	39253.7
LsbHLHR54	27728.5
LsbHLHR55	26782.5
LsbHLHR56	45791.4
LsbHLHR57	36569.2
LsbHLHR58	17509.1
LsbHLHR59	34726.9
LsbHLHR60	34771.5
LsbHLHR61	24689
LsbHLHR62	18889.6
LsbHLHR63	19878
LsbHLHR64	21637.7
LsbHLHR65	22263
LsbHLHR66	48633.3
LsbHLHR67	32751.7
LsbHLHR68	34531.3
LsbHLHR69	27281.7
LsbHLHR70	16708
LsbHLHR71	35317.6
LsbHLHR72	27100.6
LsbHLHR73	20973
LsbHLHR74	31236.1
LsbHLHR75	33771.9
LsbHLHR76	38173.6
LsbHLHR77	57628.1
LsbHLHR78	32694.5
LsbHLHR79	35521.2
LsbHLHR80	22421.8
LsbHLHR81	34712.6
LsbHLHR82	26638.8
LsbHLHR83	15650.3
LsbHLHR84	18280.9
LsbHLHR86	35310.1
LsbHLHR87	32188
LsbHLHR88	9941.72
LsbHLHR89	36424.1
LsbHLHR90	25852.4
LsbHLHR91	23833.8
LsbHLHR92	23667
LsbHLHR93	20175.3
LsbHLHR95	28719.7
