# Supplementary material for: Genome-wide identification, characterization, and validation of the bHLH transcription factors in grass pea
Source: Front Genet. 2023 Mar 20;14:1128992. doi: 10.3389/fgene.2023.1128992 (PMC10067732; doi:10.3389/fgene.2023.1128992)
Supplement: Supplementary file 4 [file Table1.XLSX]

## Sheet: supplementery1
#queryIndex	queryItem	stringId	identity	bitscore	preferredName	# background genes	# genes	category	chart color	description	FDR value	genes	network.SUID	nodes.SUID	p-value	PMID	term name	transferred FDR value	year
1	LSbHLHD2	3827.XP_004509038.1	71.4	257.7	LOC101497663	4110	43	COMPARTMENTS		Nucleus	5.26e-07	XP_004485676.1|XP_004486145.1|XP_004486946.1|XP_004487166.1|XP_004487368.1|XP_004487450.1|XP_004487616.1|XP_004487634.1|XP_004488862.1|XP_004490291.1|XP_004490443.1|XP_004492265.1|XP_004493068.1|XP_004493384.1|XP_004493757.1|XP_004494832.1|XP_004495025.1|XP_004496205.1|XP_004497838.1|XP_004497939.1|XP_004498238.1|XP_004498946.1|XP_004499538.1|XP_004500808.1|XP_004501060.1|XP_004501748.1|XP_004503…	214	564|399|321|414|459|504|450|384|375|354|570|480|345|366|558|387|369|309|300|396|537|381|456|546|573|528|519|579|351|495|531|513|363|303|393|453|405|540|543|489|426|501|567	4.18e-10		GOCC:0005634	0.627901	0
2	LSbHLHD3	3827.XP_004510627.1	67.6	277.7	LOC101508717	2175	92	GO Biological Process		Regulation of transcription, dna-templated	2.83e-83	XP_004485645.1|XP_004485676.1|XP_004486145.1|XP_004486946.1|XP_004487166.1|XP_004487368.1|XP_004487450.1|XP_004487563.1|XP_004487616.1|XP_004487634.1|XP_004487998.1|XP_004488060.1|XP_004488862.1|XP_004489951.1|XP_004490291.1|XP_004490333.1|XP_004490443.1|XP_004491945.1|XP_004492265.1|XP_004492885.1|XP_004493068.1|XP_004493384.1|XP_004493429.1|XP_004493546.1|XP_004493736.1|XP_004493757.1|XP_004493…	214	315|564|399|321|414|459|504|444|450|384|408|372|375|441|354|474|570|357|480|312|345|366|336|348|483|558|390|342|387|369|339|492|360|327|309|294|477|423|585|300|396|471|465|537|381|456|447|546|522|573|411|528|378|519|579|588|555|417|351|495|531|513|363|303|393|333|453|561|516|435|534|405|498|318|297|540|543|582|432|510|576|489|306|426|501|567|420|462|486|324|549|402	4.5e-87		GO:0006355	8.25482	0
3	LSbHLHD4	3827.XP_004512525.1	76.5	751.9	LOC101499336	2151	86	GO Biological Process		Regulation of molecular function	4.11e-73	XP_004485645.1|XP_004485676.1|XP_004486145.1|XP_004486946.1|XP_004487166.1|XP_004487368.1|XP_004487450.1|XP_004487616.1|XP_004487634.1|XP_004487998.1|XP_004488060.1|XP_004488862.1|XP_004489951.1|XP_004490291.1|XP_004490333.1|XP_004490443.1|XP_004491945.1|XP_004492265.1|XP_004492885.1|XP_004493068.1|XP_004493384.1|XP_004493429.1|XP_004493546.1|XP_004493736.1|XP_004493757.1|XP_004493767.1|XP_004494…	214	315|564|399|321|414|459|504|450|384|408|372|375|441|354|474|570|357|480|312|345|366|336|348|483|558|390|342|387|369|339|492|327|309|294|477|423|585|300|396|471|537|381|447|546|522|573|411|528|378|519|579|588|555|417|351|495|531|513|363|303|393|333|561|516|435|534|405|498|318|540|543|582|432|510|576|489|306|426|501|567|420|462|486|324|549|402	7.18e-76		GO:0065009	7.23862	0
4	LSbHLHD5	3827.XP_004509726.1	76.1	857.8	LOC101507137	283	20	GO Biological Process		Positive regulation of transcription by rna polymerase ii	1.73e-16	XP_004485676.1|XP_004486946.1|XP_004487166.1|XP_004487634.1|XP_004488862.1|XP_004490443.1|XP_004493736.1|XP_004495148.1|XP_004496017.1|XP_004496220.1|XP_004496925.1|XP_004497414.1|XP_004497939.1|XP_004500989.1|XP_004505503.1|XP_004507114.1|XP_004507723.1|XP_004510971.1|XP_004513012.1|XP_004515594.1	214	564|321|414|384|375|570|483|492|327|294|423|585|396|522|531|363|393|582|420|402	5.49e-19		GO:0045944	1.5762	0
5	LSbHLHD6	3827.XP_004494832.1	73.5	594.3	LOC101513355	471	22	GO Biological Process		Regulation of transcription by rna polymerase ii	1e-14	XP_004485676.1|XP_004486946.1|XP_004487166.1|XP_004487634.1|XP_004488862.1|XP_004490443.1|XP_004493429.1|XP_004493736.1|XP_004495148.1|XP_004496017.1|XP_004496220.1|XP_004496640.1|XP_004496925.1|XP_004497414.1|XP_004497939.1|XP_004500989.1|XP_004505503.1|XP_004507114.1|XP_004507723.1|XP_004510971.1|XP_004513012.1|XP_004515594.1	214	564|321|414|384|375|570|336|483|492|327|294|477|423|585|396|522|531|363|393|582|420|402	3.35e-17		GO:0006357	1.4	0
6	LSbHLHD7	3827.XP_004504639.1	73.4	639.4	LOC101503759	569	23	GO Biological Process		Positive regulation of transcription, dna-templated	3.4e-14	XP_004485676.1|XP_004486145.1|XP_004486946.1|XP_004487166.1|XP_004487450.1|XP_004487634.1|XP_004488862.1|XP_004490291.1|XP_004490443.1|XP_004493736.1|XP_004495148.1|XP_004496017.1|XP_004496220.1|XP_004496925.1|XP_004497414.1|XP_004497939.1|XP_004500989.1|XP_004505503.1|XP_004507114.1|XP_004507723.1|XP_004510971.1|XP_004513012.1|XP_004515594.1	214	564|399|321|414|504|384|375|354|570|483|492|327|294|423|585|396|522|531|363|393|582|420|402	1.19e-16		GO:0045893	1.34685	0
7	LSbHLHD8	3827.XP_004501060.1	79.4	434.9	LOC101489960	1465	25	GO Biological Process		Positive regulation of biological process	1.1e-07	XP_004485676.1|XP_004486145.1|XP_004486946.1|XP_004487166.1|XP_004487450.1|XP_004487634.1|XP_004488862.1|XP_004490291.1|XP_004490443.1|XP_004493736.1|XP_004495148.1|XP_004496017.1|XP_004496220.1|XP_004496925.1|XP_004497414.1|XP_004497939.1|XP_004500808.1|XP_004500989.1|XP_004505503.1|XP_004507114.1|XP_004507453.1|XP_004507723.1|XP_004510971.1|XP_004513012.1|XP_004515594.1	214	564|399|321|414|504|384|375|354|570|483|492|327|294|423|585|396|546|522|531|363|303|393|582|420|402	6.13e-10		GO:0048518	0.695861	0
8	LSbHLHD9	3827.XP_004505503.1	83.9	360.5	LOC101512557	2335	26	GO Biological Process		Multicellular organismal process	0.00022	XP_004486145.1|XP_004486946.1|XP_004487166.1|XP_004487450.1|XP_004490291.1|XP_004490443.1|XP_004493068.1|XP_004493767.1|XP_004495111.1|XP_004497939.1|XP_004500808.1|XP_004501748.1|XP_004501808.1|XP_004503712.1|XP_004504117.1|XP_004504639.1|XP_004504967.1|XP_004505503.1|XP_004507114.1|XP_004507453.1|XP_004507723.1|XP_004509135.1|XP_004509733.1|XP_004511914.1|XP_004511923.1|XP_004514235.1	214	399|321|414|504|354|570|345|390|339|396|546|528|378|519|579|588|351|531|363|303|393|534|498|489|306|462	1.32e-06		GO:0032501	0.365758	0
9	LSbHLHD10	3827.XP_004511793.1	49.3	215.7	LOC101506918	972	16	GO Biological Process		Post-embryonic development	0.00031	XP_004486145.1|XP_004486946.1|XP_004490291.1|XP_004493068.1|XP_004497939.1|XP_004500808.1|XP_004501748.1|XP_004501808.1|XP_004504639.1|XP_004504967.1|XP_004507114.1|XP_004507453.1|XP_004509135.1|XP_004511914.1|XP_004511923.1|XP_004514235.1	214	399|321|354|345|396|546|528|378|588|351|363|303|534|489|306|462	1.86e-06		GO:0009791	0.350864	0
10	LSbHLHD11	3827.XP_004504883.1	77.6	453.8	LOC101495898	2095	23	GO Biological Process		Multicellular organism development	0.0013	XP_004486145.1|XP_004486946.1|XP_004487450.1|XP_004490291.1|XP_004493068.1|XP_004493767.1|XP_004495111.1|XP_004497939.1|XP_004500808.1|XP_004501748.1|XP_004501808.1|XP_004503712.1|XP_004504117.1|XP_004504639.1|XP_004504967.1|XP_004507114.1|XP_004507453.1|XP_004507723.1|XP_004509135.1|XP_004509733.1|XP_004511914.1|XP_004511923.1|XP_004514235.1	214	399|321|504|354|345|390|339|396|546|528|378|519|579|588|351|363|303|393|534|498|489|306|462	7.95e-06		GO:0007275	0.288606	0
11	LSbHLHD12	3827.XP_004511923.1	65.3	248.1	LOC101490876	131	6	GO Biological Process		Floral whorl development	0.003	XP_004501808.1|XP_004504639.1|XP_004504967.1|XP_004509135.1|XP_004511914.1|XP_004511923.1	214	378|588|351|534|489|306	1.89e-05		GO:0048438	0.252288	0
12	LSbHLHD13	3827.XP_004497939.1	85.8	346.7	LOC101502017	42	4	GO Biological Process		Stomatal complex development	0.0053	XP_004486145.1|XP_004490291.1|XP_004493068.1|XP_004501748.1	214	399|354|345|528	3.46e-05		GO:0010374	0.227572	0
13	LSbHLHD14	3827.XP_004490291.1	57.5	261.9	LOC101496486	14	3	GO Biological Process		Stomatal lineage progression	0.0061	XP_004490291.1|XP_004493068.1|XP_004501748.1	214	354|345|528	4.05e-05		GO:0010440	0.221467	0
14	LSbHLHD15	3827.XP_004487563.1	69.2	184.5	LOC101498540	168	6	GO Biological Process		Floral organ development	0.0103	XP_004501808.1|XP_004504639.1|XP_004504967.1|XP_004509135.1|XP_004511914.1|XP_004511923.1	214	378|588|351|534|489|306	7.23e-05		GO:0048437	0.198716	0
15	LSbHLHD16	3827.XP_004488862.1	56.8	214.9	LOC101509781	347	8	GO Biological Process		Flower development	0.0128	XP_004500808.1|XP_004501808.1|XP_004504639.1|XP_004504967.1|XP_004507453.1|XP_004509135.1|XP_004511914.1|XP_004511923.1	214	546|378|588|351|303|534|489|306	9.13e-05		GO:0009908	0.189279	0
17	LSbHLHD18	3827.XP_004511923.1	65.1	223.4	LOC101490876	177	6	GO Biological Process		Plant epidermis development	0.0131	XP_004486145.1|XP_004490291.1|XP_004493068.1|XP_004501748.1|XP_004503712.1|XP_004507723.1	214	399|354|345|528|519|393	9.55e-05		GO:0090558	0.188273	0
18	LSbHLHD19	3827.XP_004511794.1	64.4	172.6	LOC101507246	1460	16	GO Biological Process		System development	0.0313	XP_004486946.1|XP_004487450.1|XP_004490291.1|XP_004493767.1|XP_004495111.1|XP_004497939.1|XP_004500808.1|XP_004501808.1|XP_004504639.1|XP_004504967.1|XP_004507114.1|XP_004507453.1|XP_004507723.1|XP_004509135.1|XP_004511914.1|XP_004511923.1	214	321|504|354|390|339|396|546|378|588|351|363|303|393|534|489|306	0.00024		GO:0048731	0.150446	0
19	LSbHLHD20	3827.XP_004504117.1	71.1	253.4	LOC101493230	32	3	GO Biological Process		Glucosinolate metabolic process	0.0466	XP_004487368.1|XP_004487616.1|XP_004505433.1	214	459|450|495	0.00037		GO:0019760	0.133161	0
20	LSbHLHD21	3827.XP_004504967.1	54.2	148.7	LOC101503543	5781	92	GO Cellular Component		Nucleus	5.03e-46	XP_004485645.1|XP_004485676.1|XP_004486145.1|XP_004486946.1|XP_004487166.1|XP_004487368.1|XP_004487450.1|XP_004487563.1|XP_004487616.1|XP_004487634.1|XP_004487998.1|XP_004488060.1|XP_004488862.1|XP_004489951.1|XP_004490291.1|XP_004490333.1|XP_004490443.1|XP_004491945.1|XP_004492265.1|XP_004492885.1|XP_004493068.1|XP_004493384.1|XP_004493429.1|XP_004493546.1|XP_004493736.1|XP_004493757.1|XP_004493…	214	315|564|399|321|414|459|504|444|450|384|408|372|375|441|354|474|570|357|480|312|345|366|336|348|483|558|390|342|387|369|339|492|360|327|309|294|477|423|585|300|396|471|465|537|381|456|447|546|522|573|411|528|378|519|579|588|555|417|351|495|531|513|363|303|393|333|453|561|516|435|534|405|498|318|297|540|543|582|432|510|576|489|306|426|501|567|420|462|486|324|549|402	4.61e-49		GO:0005634	4.52984	0
21	LSbHLHD22	3827.XP_004509037.1	57.9	228	LOC101497336	583	92	GO Molecular Function		Protein dimerization activity	6.35e-134	XP_004485645.1|XP_004485676.1|XP_004486145.1|XP_004486946.1|XP_004487166.1|XP_004487368.1|XP_004487450.1|XP_004487563.1|XP_004487616.1|XP_004487634.1|XP_004487998.1|XP_004488060.1|XP_004488862.1|XP_004489951.1|XP_004490291.1|XP_004490333.1|XP_004490443.1|XP_004491945.1|XP_004492265.1|XP_004492885.1|XP_004493068.1|XP_004493384.1|XP_004493429.1|XP_004493546.1|XP_004493736.1|XP_004493757.1|XP_004493…	214	315|564|399|321|414|459|504|444|450|384|408|372|375|441|354|474|570|357|480|312|345|366|336|348|483|558|390|342|387|369|339|492|360|327|309|294|477|423|585|300|396|471|465|537|381|456|447|546|522|573|411|528|378|519|579|588|555|417|351|495|531|513|363|303|393|333|453|561|516|435|534|405|498|318|297|540|543|582|432|510|576|489|306|426|501|567|420|462|486|324|549|402	2.77e-137		GO:0046983	13.3197	0
22	LSbHLHD23	3827.XP_004488060.1	67	288.1	LOC101506037	2341	91	GO Molecular Function		DNA binding	3.93e-79	XP_004485645.1|XP_004485676.1|XP_004486145.1|XP_004486946.1|XP_004487166.1|XP_004487368.1|XP_004487450.1|XP_004487563.1|XP_004487616.1|XP_004487634.1|XP_004487998.1|XP_004488060.1|XP_004488862.1|XP_004489951.1|XP_004490291.1|XP_004490333.1|XP_004490443.1|XP_004491945.1|XP_004492265.1|XP_004492885.1|XP_004493068.1|XP_004493384.1|XP_004493429.1|XP_004493546.1|XP_004493736.1|XP_004493757.1|XP_004493…	214	315|564|399|321|414|459|504|444|450|384|408|372|375|441|354|474|570|357|480|312|345|366|336|348|483|558|390|342|387|369|339|492|360|327|309|294|477|423|585|300|396|471|465|537|381|456|447|546|522|573|411|528|378|519|579|588|555|417|351|495|531|513|363|303|393|333|453|561|516|435|534|405|498|318|540|543|582|432|510|576|489|306|426|501|567|420|462|486|324|549|402	3.42e-82		GO:0003677	7.84056	0
23	LSbHLHD24	3827.XP_004509037.1	45.2	148.3	LOC101497336	1240	79	GO Molecular Function		DNA-binding transcription factor activity	3.93e-79	XP_004485645.1|XP_004485676.1|XP_004486145.1|XP_004486946.1|XP_004487166.1|XP_004487450.1|XP_004487634.1|XP_004488060.1|XP_004488862.1|XP_004489951.1|XP_004490291.1|XP_004490333.1|XP_004490443.1|XP_004491945.1|XP_004492265.1|XP_004492885.1|XP_004493068.1|XP_004493384.1|XP_004493429.1|XP_004493546.1|XP_004493736.1|XP_004493757.1|XP_004493767.1|XP_004494635.1|XP_004494832.1|XP_004495111.1|XP_004495…	214	315|564|399|321|414|504|384|372|375|441|354|474|570|357|480|312|345|366|336|348|483|558|390|342|387|339|492|327|309|294|477|423|585|300|396|471|537|381|447|546|522|573|411|528|378|579|588|555|417|351|531|513|363|303|393|561|516|435|534|405|498|318|540|543|582|432|510|576|489|306|426|501|567|420|462|486|324|549|402	4.17e-82		GO:0003700	7.84056	0
24	LSbHLHD26	3827.XP_004511795.1	60.1	146.7	LOC101507557	33	17	GO Molecular Function		DNA-binding transcription activator activity, RNA polymerase II-specific	8.21e-27	XP_004485676.1|XP_004486946.1|XP_004487634.1|XP_004488862.1|XP_004493736.1|XP_004495148.1|XP_004496017.1|XP_004496220.1|XP_004496925.1|XP_004497414.1|XP_004497939.1|XP_004500989.1|XP_004507114.1|XP_004507723.1|XP_004510971.1|XP_004513012.1|XP_004515594.1	214	564|321|384|375|483|492|327|294|423|585|396|522|363|393|582|420|402	3.58e-29		GO:0001228	2.60857	0
25	LSbHLHD27	3827.XP_004501808.1	61.3	217.2	LOC101512219	145	96	InterPro Domains		Myc-type, basic helix-loop-helix (bHLH) domain	1.95e-194	XP_004485645.1|XP_004485676.1|XP_004486145.1|XP_004486757.1|XP_004486946.1|XP_004487166.1|XP_004487368.1|XP_004487450.1|XP_004487563.1|XP_004487616.1|XP_004487634.1|XP_004487998.1|XP_004488060.1|XP_004488862.1|XP_004489951.1|XP_004490261.1|XP_004490291.1|XP_004490333.1|XP_004490443.1|XP_004491945.1|XP_004492265.1|XP_004492885.1|XP_004493068.1|XP_004493384.1|XP_004493429.1|XP_004493546.1|XP_004493…	214	315|564|399|552|321|414|459|504|444|450|384|408|372|375|441|525|354|474|570|357|480|312|345|366|336|348|483|558|390|342|387|369|339|492|429|507|360|327|309|294|477|423|585|300|396|471|465|537|381|456|447|546|522|573|411|528|378|519|579|588|555|417|351|438|495|531|513|363|303|393|333|453|561|516|435|534|405|498|318|297|540|543|582|432|510|576|489|306|426|501|567|420|462|486|549|402	3.76e-198		IPR011598	19.371	0
26	LSbHLHD28	3827.XP_004511795.1	54.5	118.2	LOC101507557	145	93	InterPro Domains		Helix-loop-helix DNA-binding domain superfamily	7.43e-185	XP_004485645.1|XP_004485676.1|XP_004486145.1|XP_004486757.1|XP_004486946.1|XP_004487166.1|XP_004487368.1|XP_004487563.1|XP_004487616.1|XP_004487634.1|XP_004487998.1|XP_004488060.1|XP_004488862.1|XP_004489951.1|XP_004490261.1|XP_004490291.1|XP_004490333.1|XP_004490443.1|XP_004491945.1|XP_004492265.1|XP_004492885.1|XP_004493068.1|XP_004493384.1|XP_004493429.1|XP_004493546.1|XP_004493736.1|XP_004493…	214	315|564|399|552|321|414|459|444|450|384|408|372|375|441|525|354|474|570|357|480|312|345|366|336|348|483|558|342|387|369|492|429|507|360|327|309|294|477|423|585|300|396|471|465|537|381|456|447|546|522|573|411|528|378|519|579|588|555|417|351|438|495|531|513|363|303|393|333|453|561|516|435|534|405|498|318|297|540|543|582|432|510|576|489|306|426|501|567|420|462|486|549|402	2.86e-188		IPR036638	18.4129	0
27	LSbHLHD29	3827.XP_004495293.1	78	424.1	LOC101506726	15	12	InterPro Domains		Basic helix-loop-helix leucine zipper transcription factor	2.41e-19	XP_004489951.1|XP_004490333.1|XP_004492265.1|XP_004493546.1|XP_004497945.1|XP_004498946.1|XP_004500808.1|XP_004501739.1|XP_004507453.1|XP_004508802.1|XP_004509761.1|XP_004512905.1	214	441|474|480|348|471|381|546|411|303|561|318|567	1.39e-22		IPR024097	1.8618	0
28	LSbHLHD30	3827.XP_004493429.1	77.5	337.4	LOC101513248	19	11	InterPro Domains		Transcription factor MYC/MYB N-terminal	1.58e-16	XP_004487450.1|XP_004493757.1|XP_004493767.1|XP_004494832.1|XP_004495111.1|XP_004495293.1|XP_004503712.1|XP_004509726.1|XP_004510627.1|XP_004510665.1|XP_004512525.1	214	504|558|390|387|339|429|519|405|540|543|426	1.21e-19		IPR025610	1.58013	0
29	LSbHLHD31	3827.XP_004510665.1	77.2	463.8	LOC101493372	6	3	InterPro Domains		Transcription factor LHW-like	0.0053	XP_004487450.1|XP_004493767.1|XP_004495111.1	214	504|390|339	5.13e-06		IPR043561	0.227572	0
30	LSbHLHD32	3827.XP_004500503.1	64.7	81.6	LOC101503299	7	3	InterPro Domains		Achaete-scute transcription factor-related	0.0063	XP_004493429.1|XP_004496640.1|XP_004505634.1	214	336|477|330	7.3e-06		IPR015660	0.220066	0
31	LSbHLHR1	3827.XP_004514235.1	72.9	564.3	LOC101492173	146	97	SMART Domains		Helix loop helix domain	9.54e-199	XP_004485645.1|XP_004485676.1|XP_004486145.1|XP_004486757.1|XP_004486946.1|XP_004487166.1|XP_004487368.1|XP_004487450.1|XP_004487563.1|XP_004487616.1|XP_004487634.1|XP_004487998.1|XP_004488060.1|XP_004488862.1|XP_004489951.1|XP_004490261.1|XP_004490291.1|XP_004490333.1|XP_004490443.1|XP_004491945.1|XP_004492265.1|XP_004492885.1|XP_004493068.1|XP_004493384.1|XP_004493429.1|XP_004493546.1|XP_004493…	214	315|564|399|552|321|414|459|504|444|450|384|408|372|375|441|525|354|474|570|357|480|312|345|366|336|348|483|558|390|342|387|369|339|492|429|507|360|327|309|294|477|423|585|300|396|471|465|537|381|456|447|546|522|573|411|528|378|519|579|588|555|417|351|438|495|531|330|513|363|303|393|333|453|561|516|435|534|405|498|318|297|540|543|582|432|510|576|489|306|426|501|567|420|462|486|549|402	1.91e-201		SM00353	19.802	0
32	LSbHLHR2	3827.XP_004487616.1	83.8	298.1	LOC101514826	114	18	STRING Clusters		Mixed, incl. myb/sant-like dna-binding domain, and helix-loop-helix dna-binding domain superfamily	2.81e-19	XP_004485676.1|XP_004487634.1|XP_004487998.1|XP_004488060.1|XP_004489951.1|XP_004492265.1|XP_004493384.1|XP_004493546.1|XP_004493736.1|XP_004495148.1|XP_004496017.1|XP_004497945.1|XP_004498014.1|XP_004498238.1|XP_004500989.1|XP_004505689.1|XP_004507723.1|XP_004508802.1	214	564|384|408|372|441|480|366|348|483|492|327|471|465|537|522|513|393|561	6.44e-23		CL:23776	1.85513	0
33	LSbHLHR3	3827.XP_004493736.1	87.7	498	LOC101502533	73	14	STRING Clusters		Mixed, incl. myb/sant-like dna-binding domain, and helix-loop-helix dna-binding domain superfamily	9.6e-16	XP_004485676.1|XP_004487634.1|XP_004487998.1|XP_004488060.1|XP_004489951.1|XP_004493384.1|XP_004493546.1|XP_004497945.1|XP_004498014.1|XP_004498238.1|XP_004500989.1|XP_004505689.1|XP_004507723.1|XP_004508802.1	214	564|384|408|372|441|366|348|471|465|537|522|513|393|561	4.4e-19		CL:23777	1.50177	0
34	LSbHLHR4	3827.XP_004495025.1	41.9	266.2	LOC101505427	30	11	STRING Clusters		Helix-loop-helix DNA-binding domain superfamily, and DET1- and DDB1-associated protein 1	9.85e-15	XP_004485676.1|XP_004487634.1|XP_004487998.1|XP_004488060.1|XP_004489951.1|XP_004493384.1|XP_004493546.1|XP_004497945.1|XP_004498014.1|XP_004500989.1|XP_004507723.1	214	564|384|408|372|441|366|348|471|465|522|393	6.78e-18		CL:23779	1.40066	0
35	LSbHLHR5	3827.XP_004499538.1	69.7	672.9	LOC101488979	55	12	STRING Clusters		Myb/SANT-like DNA-binding domain, and Helix-loop-helix DNA-binding domain superfamily	4.6e-14	XP_004485676.1|XP_004487634.1|XP_004487998.1|XP_004488060.1|XP_004489951.1|XP_004493384.1|XP_004493546.1|XP_004497945.1|XP_004498014.1|XP_004500989.1|XP_004507723.1|XP_004508802.1	214	564|384|408|372|441|366|348|471|465|522|393|561	4.22e-17		CL:23778	1.33372	0
36	LSbHLHR6	3827.XP_004486946.1	78.8	531.2	LOC101490323	24	10	STRING Clusters		Mixed, incl. basic helix-loop-helix leucine zipper transcription factor, and dna-binding transcription activator activity, rna polymerase ii-specific	6.95e-14	XP_004485676.1|XP_004487634.1|XP_004487998.1|XP_004488060.1|XP_004489951.1|XP_004493384.1|XP_004493546.1|XP_004497945.1|XP_004498014.1|XP_004507723.1	214	564|384|408|372|441|366|348|471|465|393	7.97e-17		CL:23780	1.3158	0
37	LSbHLHR7	3827.XP_004504689.1	80.6	367.1	LOC101491896	15	7	STRING Clusters		Mixed, incl. basic helix-loop-helix leucine zipper transcription factor, and dna-binding transcription activator activity, rna polymerase ii-specific	1.56e-09	XP_004485676.1|XP_004487634.1|XP_004488060.1|XP_004489951.1|XP_004493384.1|XP_004493546.1|XP_004497945.1	214	564|384|372|441|366|348|471	2.15e-12		CL:23781	0.880688	0
38	LSbHLHR8	3827.XP_004512525.1	76.4	750	LOC101499336	30	8	STRING Clusters		Mixed, incl. helix-loop-helix dna-binding domain, and negative regulation of signaling receptor activity	1.56e-09	XP_004485645.1|XP_004492885.1|XP_004504883.1|XP_004509037.1|XP_004511793.1|XP_004511794.1|XP_004515538.1|XP_004515539.1	214	315|312|417|516|432|510|324|549	2.18e-12		CL:25629	0.880688	0
39	LSbHLHR9	3827.XP_004493767.1	71	997.7	LOC101511958	10	6	STRING Clusters		DNA-binding transcription activator activity, RNA polymerase II-specific, and Basic helix-loop-helix leucine zipper transcription factor	1.49e-08	XP_004485676.1|XP_004487634.1|XP_004488060.1|XP_004493384.1|XP_004493546.1|XP_004497945.1	214	564|384|372|366|348|471	2.73e-11		CL:23782	0.782681	0
40	LSbHLHR10	3827.XP_004505433.1	86.5	231.9	LOC101488781	24	6	STRING Clusters		Mixed, incl. helix-loop-helix dna-binding domain, and negative regulation of signaling receptor activity	8.49e-07	XP_004485645.1|XP_004492885.1|XP_004504883.1|XP_004511793.1|XP_004511794.1|XP_004515538.1	214	315|312|417|432|510|324	1.93e-09		CL:25630	0.607109	0
41	LSbHLHR11	3827.XP_004514916.1	79.8	526.9	LOC101513357	46	7	STRING Clusters		Mixed, incl. stomatal complex development, and ipt domain	8.49e-07	XP_004486145.1|XP_004490291.1|XP_004491945.1|XP_004493068.1|XP_004501060.1|XP_004501748.1|XP_004509733.1	214	399|354|357|345|573|528|498	1.75e-09		CL:8243	0.607109	0
42	LSbHLHR12	3827.XP_004489951.1	78.1	375.9	LOC101513654	153	9	STRING Clusters		Mixed, incl. vq motif, and wrky domain superfamily	6.72e-06	XP_004485645.1|XP_004492885.1|XP_004495111.1|XP_004504883.1|XP_004509037.1|XP_004511793.1|XP_004511794.1|XP_004515538.1|XP_004515539.1	214	315|312|339|417|516|432|510|324|549	1.85e-08		CL:25498	0.517263	0
43	LSbHLHR13	3827.XP_004507453.1	59.6	359	LOC101508070	5	4	STRING Clusters		DNA-binding transcription activator activity, RNA polymerase II-specific, and Basic helix-loop-helix leucine zipper transcription factor	1e-05	XP_004485676.1|XP_004488060.1|XP_004493384.1|XP_004497945.1	214	564|372|366|471	2.99e-08		CL:23785	0.5	0
44	LSbHLHR14	3827.XP_004510665.1	76.4	892.1	LOC101493372	5	4	STRING Clusters		Mixed, incl. haemerythrin-like, and cellular response to hexose stimulus	1e-05	XP_004487368.1|XP_004487616.1|XP_004497838.1|XP_004508752.1	214	459|450|300|453	2.99e-08		CL:31494	0.5	0
45	LSbHLHR15	3827.XP_004493757.1	85.4	847.4	LOC101508745	20	5	STRING Clusters		Mixed, incl. ferric-chelate reductase activity, and iron ion transport	1.34e-05	XP_004487368.1|XP_004487616.1|XP_004497838.1|XP_004505433.1|XP_004508752.1	214	459|450|300|495|453	4.61e-08		CL:31468	0.48729	0
46	LSbHLHR16	3827.XP_004501739.1	65.6	366.3	LOC101515124	85	7	STRING Clusters		Mixed, incl. transition metal ion transmembrane transporter activity, and arsenate ion transmembrane transporter activity	2.39e-05	XP_004487368.1|XP_004487563.1|XP_004487616.1|XP_004493429.1|XP_004497838.1|XP_004505433.1|XP_004508752.1	214	459|444|450|336|300|495|453	8.78e-08		CL:31407	0.46216	0
47	LSbHLHR17	3827.XP_004511794.1	58.9	332	LOC101507246	24	5	STRING Clusters		Stomatal complex morphogenesis, and response to humidity	2.61e-05	XP_004486145.1|XP_004490291.1|XP_004491945.1|XP_004501060.1|XP_004509733.1	214	399|354|357|573|498	1.02e-07		CL:8244	0.458336	0
48	LSbHLHR18	3827.XP_004493546.1	83.4	565.8	LOC101495752	12	4	STRING Clusters		CO/COL/TOC1, conserved site, and Transport inhibitor response 1 domain	0.0001	XP_004494832.1|XP_004509726.1|XP_004510665.1|XP_004512525.1	214	387|405|543|426	4.23e-07		CL:27303	0.4	0
49	LSbHLHR19	3827.XP_004503712.1	79.2	928.7	LOC101498962	16	4	STRING Clusters		Mostly uncharacterized, incl. basic helix-loop-helix leucine zipper transcription factor, and vma22/ccdc115	0.00026	XP_004492265.1|XP_004493736.1|XP_004495148.1|XP_004496017.1	214	480|483|492|327	1.11e-06		CL:23958	0.358503	0
50	LSbHLHR20	3827.XP_004495148.1	95.1	342.4	LOC101488285	54	5	STRING Clusters		Circadian rhythm - plant, and regulation of circadian rhythm	0.00074	XP_004495025.1|XP_004495811.1|XP_004499538.1|XP_004500808.1|XP_004507453.1	214	369|360|456|546|303	3.9e-06		CL:8065	0.313077	0
51	LSbHLHR21	3827.XP_004508752.1	83.6	359	LOC101512450	24	4	STRING Clusters		DNA photolyase, and phototransduction	0.0008	XP_004495811.1|XP_004499538.1|XP_004500808.1|XP_004507453.1	214	360|456|546|303	4.58e-06		CL:8068	0.309691	0
52	LSbHLHR22	3827.XP_004508645.1	85.8	926.8	LOC101504639	6	3	STRING Clusters		Putative Phosphatase, and helix loop helix domain	0.00086	XP_004487998.1|XP_004498014.1|XP_004507723.1	214	408|465|393	5.13e-06		CL:23811	0.30655	0
53	LSbHLHR23	3827.XP_004500808.1	68.7	200.3	LOC101493214	6	3	STRING Clusters		Mixed, incl. vma22/ccdc115, and spx domain-containing protein	0.00086	XP_004493736.1|XP_004495148.1|XP_004496017.1	214	483|492|327	5.13e-06		CL:23978	0.30655	0
54	LSbHLHR24	3827.XP_004497939.1	71.9	126.3	LOC101502017	7	3	STRING Clusters		Mixed, incl. histone h3-r2 methylation, and cop9 signalosome complex subunit 5	0.0011	XP_004487166.1|XP_004490443.1|XP_004505503.1	214	414|570|531	7.3e-06		CL:4943	0.295861	0
55	LSbHLHR25	3827.XP_004513012.1	83.1	517.7	LOC101504132	10	3	STRING Clusters		Mixed, incl. zeatin metabolic process, and helix-loop-helix dna-binding domain	0.0021	XP_004504883.1|XP_004511794.1|XP_004515538.1	214	417|510|324	1.73e-05		CL:25657	0.267778	0
56	LSbHLHR26	3827.XP_004505689.1	84.8	280	LOC101491902	11	3	STRING Clusters		Mixed, incl. cyc/tb1, r domain, and protein root primordium defective 1-like	0.0027	XP_004501808.1|XP_004509135.1|XP_004511923.1	214	378|534|306	2.19e-05		CL:7929	0.256864	0
57	LSbHLHR27	3827.XP_004509761.1	66.1	529.3	LOC101491087	12	3	STRING Clusters		Mixed, incl. transcription factor lhw-like, and thermospermine synthase activity	0.0031	XP_004487450.1|XP_004496205.1|XP_004513012.1	214	504|309|420	2.73e-05		CL:26411	0.250864	0
58	LSbHLHR28	3827.XP_004515594.1	67.9	463	LOC101515539	43	4	STRING Clusters		Mixed, incl. flavonoid biosynthesis, and epidermal cell fate specification	0.0041	XP_004493757.1|XP_004495293.1|XP_004501739.1|XP_004503712.1	214	558|429|411|519	3.77e-05		CL:26002	0.238722	0
59	LSbHLHR29	3827.XP_004490333.1	77	807.7	LOC101509680	5	2	STRING Clusters		Transcription factor LHW-like, and thermospermine synthase activity	0.0311	XP_004487450.1|XP_004496205.1	214	504|309	0.00033		CL:26413	0.150724	0
60	LSbHLHR30	3827.XP_004495811.1	78.9	1028.5	LOC101501589	5	2	STRING Clusters		Internode patterning, and negative regulation of seed germination	0.0311	XP_004504117.1|XP_004511914.1	214	579|489	0.00033		CL:36047	0.150724	0
61	LSbHLHR31	3827.XP_004496017.1	78.7	439.1	LOC101511757	5	2	STRING Clusters		PAS fold, and Circadian rhythm - plant	0.0311	XP_004495811.1|XP_004499538.1	214	360|456	0.00033		CL:8093	0.150724	0
62	LSbHLHR32	3827.XP_004490261.1	86.1	549.3	LOC101511604	6	2	STRING Clusters		Mixed, incl. chloride channel clc-plant, and dna-binding transcription activator activity, rna polymerase ii-specific	0.0389	XP_004496925.1|XP_004497414.1	214	423|585	0.00044		CL:25235	0.141005	0
63	LSbHLHR33	3827.XP_004507114.1	74.2	518.8	LOC101497651	6	2	STRING Clusters		CO/COL/TOC1, conserved site, and Transport inhibitor response 1 domain	0.0389	XP_004509726.1|XP_004512525.1	214	405|426	0.00044		CL:27305	0.141005	0
64	LSbHLHR34	3827.XP_004493068.1	66.1	492.7	LOC101504773	6	2	STRING Clusters		Mixed, incl. ribokinase, and response to uv-a	0.0389	XP_004490333.1|XP_004509761.1	214	474|318	0.00044		CL:29212	0.141005	0
65	LSbHLHR35	3827.XP_004486757.1	79	487.6	LOC101514717	6	2	STRING Clusters		Mixed, incl. cyc/tb1, r domain, and flowering-promoting factor 1	0.0389	XP_004509135.1|XP_004511923.1	214	534|306	0.00044		CL:7932	0.141005	0
66	LSbHLHR36	3827.XP_004485676.1	90.3	213.8	LOC101489117	7	2	STRING Clusters		Mixed, incl. negative regulation of long-day photoperiodism, flowering, and cuticle development	0.0452	XP_004486946.1|XP_004507114.1	214	321|363	0.00056		CL:22870	0.134486	0
67	LSbHLHR37	3827.XP_004495025.1	61.7	479.2	LOC101505427	7	2	STRING Clusters		Mixed, incl. dna-binding transcription activator activity, rna polymerase ii-specific, and sant domain	0.0452	XP_004510971.1|XP_004515594.1	214	582|402	0.00056		CL:28183	0.134486	0
68	LSbHLHR38	3827.XP_004509726.1	76.1	857.8	LOC101507137	7	2	STRING Clusters		DNA photolyase, and Basic helix-loop-helix leucine zipper transcription factor	0.0452	XP_004500808.1|XP_004507453.1	214	546|303	0.00056		CL:8102	0.134486	0
69	LSbHLHR39	3827.XP_004497414.1	80.4	235	LOC101501688	2933	42	UniProt Keywords		Coiled coil	7.97e-12	XP_004485645.1|XP_004487368.1|XP_004487563.1|XP_004487616.1|XP_004488060.1|XP_004489951.1|XP_004491945.1|XP_004492265.1|XP_004492536.1|XP_004492885.1|XP_004493429.1|XP_004493546.1|XP_004493757.1|XP_004495293.1|XP_004496640.1|XP_004497838.1|XP_004498014.1|XP_004498238.1|XP_004499538.1|XP_004501060.1|XP_004501748.1|XP_004503712.1|XP_004504883.1|XP_004504967.1|XP_004505433.1|XP_004505689.1|XP_004508…	214	315|459|444|450|372|441|357|480|468|312|336|348|558|429|477|300|465|537|456|573|528|519|417|351|495|513|453|561|435|405|498|297|540|432|510|576|489|306|501|567|324|549	2.6e-14		KW-0175	1.10985	0
70	LSbHLHR41	3827.XP_004495111.1	74.5	557	LOC101504684
71	LSbHLHR42	3827.XP_004497838.1	81.1	301.2	LOC101495548
72	LSbHLHR43	3827.XP_004498238.1	64.1	107.8	LOC101509613
73	LSbHLHR44	3827.XP_004507723.1	78	521.9	LOC101511167
74	LSbHLHR45	3827.XP_004512545.1	86.1	542.7	LOC101505299
75	LSbHLHR46	3827.XP_004487450.1	95	414.1	LOC101492357
76	LSbHLHR47	3827.XP_004512905.1	92.2	299.7	LOC101494241
77	LSbHLHR48	3827.XP_004491945.1	75.4	388.7	LOC101502720
78	LSbHLHR49	3827.XP_004498946.1	83.6	664.5	LOC101494589
79	LSbHLHR50	3827.XP_004490291.1	65.8	417.2	LOC101496486
80	LSbHLHR51	3827.XP_004511923.1	65.3	248.1	LOC101490876
81	LSbHLHR52	3827.XP_004497939.1	83.6	460.3	LOC101502017
82	LSbHLHR53	3827.XP_004485645.1	79.1	480.3	LOC101506885
83	LSbHLHR54	3827.XP_004487998.1	80.8	380.2	LOC101512768
84	LSbHLHR55	3827.XP_004487166.1	87	396.4	LOC101502999
85	LSbHLHR56	3827.XP_004494832.1	72	525	LOC101513355
86	LSbHLHR57	3827.XP_004497945.1	76	471.1	LOC101503950
87	LSbHLHR58	3827.XP_004501748.1	93.7	300.4	LOC101490178
88	LSbHLHR59	3827.XP_004501748.1	68.3	360.5	LOC101490178
89	LSbHLHR60	3827.XP_004509733.1	88.2	363.2	LOC101509351
90	LSbHLHR61	3827.XP_004508802.1	62.1	254.2	LOC101500049
91	LSbHLHR62	3827.XP_004515538.1	54	133.3	LOC101515326
92	LSbHLHR63	3827.XP_004500503.1	90.7	300.1	LOC101503299
93	LSbHLHR64	3827.XP_004515538.1	67.2	168.7	LOC101515326
94	LSbHLHR65	3827.XP_004492265.1	91.5	363.6	LOC101504023
95	LSbHLHR66	3827.XP_004487634.1	73.6	489.2	LOC101493128
96	LSbHLHR67	3827.XP_004496205.1	72.7	300.1	LOC101494151
97	LSbHLHR68	3827.XP_004495293.1	77.3	421.8	LOC101506726
98	LSbHLHR69	3827.XP_004510627.1	67.6	277.7	LOC101508717
99	LSbHLHR70	3827.XP_004492536.1	78.9	206.8	LOC101489590
100	LSbHLHR71	3827.XP_004495294.1	64.2	370.2	LOC101507064
101	LSbHLHR72	3827.XP_004493384.1	73.6	307	LOC101499659
102	LSbHLHR73	3827.XP_004496640.1	65.8	241.9	LOC101492196
103	LSbHLHR74	3827.XP_004487368.1	68.3	246.5	LOC101492123
104	LSbHLHR75	3827.XP_004496220.1	66.9	361.7	LOC101498929
105	LSbHLHR76	3827.XP_004510332.1	53.7	239.6	LOC101495062
106	LSbHLHR77	3827.XP_004488060.1	66.7	538.5	LOC101506037
107	LSbHLHR78	3827.XP_004500989.1	68.3	312	LOC101495671
108	LSbHLHR79	3827.XP_004494635.1	66.8	345.9	LOC101509711
109	LSbHLHR80	3827.XP_004496925.1	69.9	260	LOC101505015
110	LSbHLHR81	3827.XP_004511914.1	78.8	412.1	LOC101515727
111	LSbHLHR82	3827.XP_004495811.1	47.4	162.9	LOC101501589
112	LSbHLHR83	3827.XP_004509135.1	84.2	220.7	LOC101501740
113	LSbHLHR84	3827.XP_004505158.1	91	295.8	LOC101510287
114	LSbHLHR86	3827.XP_004492885.1	59.3	304.7	LOC101495746
115	LSbHLHR87	3827.XP_004510971.1	59.8	333.2	LOC101493473
116	LSbHLHR88	3827.XP_004505634.1	68.5	111.3	LOC101500132
117	LSbHLHR89	3827.XP_004509038.1	59.1	341.3	LOC101497663
118	LSbHLHR90	3827.XP_004498014.1	66.8	273.5	LOC101507291
119	LSbHLHR91	3827.XP_004490443.1	78.3	311.2	LOC101502081
120	LSbHLHR92	3827.XP_004515539.1	68	231.5	LOC101515651
121	LSbHLHR93	3827.XP_004486145.1	87.9	298.9	LOC101496892
122	LSbHLHR95	3827.XP_004511795.1	65.3	285	LOC101507557
