# Supplementary material for: Genome-wide identification, characterization, and validation of the bHLH transcription factors in grass pea
Source: Front Genet. 2023 Mar 20;14:1128992. doi: 10.3389/fgene.2023.1128992 (PMC10067732; doi:10.3389/fgene.2023.1128992)
Supplement: Supplementary file 5 [file Table5.XLSX]

## Sheet: supplementery5
gene	GeneStructure	count
LsbHLHR95	CDS	1
LsbHLHD21	CDS	4
LsbHLHD8	CDS	4
LsbHLHD10	CDS	3
LsbHLHD11	CDS	3
LsbHLHD13	CDS	3
LsbHLHD30	CDS	3
LsbHLHD7	CDS	3
LsbHLHD14	CDS	2
LsbHLHD16	CDS	2
LsbHLHD18	CDS	2
LsbHLHD19	CDS	2
LsbHLHD2	CDS	2
LsbHLHD22	CDS	2
LsbHLHD24	CDS	2
LsbHLHD32	CDS	2
LsbHLHD9	CDS	2
LsbHLHD12	CDS	1
LsbHLHD15	CDS	1
LsbHLHD17	CDS	1
LsbHLHD20	CDS	1
LsbHLHD23	CDS	1
LsbHLHD26	CDS	1
LsbHLHD27	CDS	1
LsbHLHD28	CDS	1
LsbHLHD29	CDS	1
LsbHLHD3	CDS	1
LsbHLHD31	CDS	1
LsbHLHD4	CDS	1
LsbHLHD5	CDS	1
LsbHLHD6	CDS	1
LsbHLHR1	CDS	1
LsbHLHR10	CDS	1
LsbHLHR11	CDS	1
LsbHLHR12	CDS	1
LsbHLHR13	CDS	1
LsbHLHR14	CDS	1
LsbHLHR15	CDS	1
LsbHLHR16	CDS	1
LsbHLHR17	CDS	1
LsbHLHR18	CDS	1
LsbHLHR19	CDS	1
LsbHLHR2	CDS	1
LsbHLHR20	CDS	1
LsbHLHR21	CDS	1
LsbHLHR22	CDS	1
LsbHLHR23	CDS	1
LsbHLHR24	CDS	1
LsbHLHR25	CDS	1
LsbHLHR26	CDS	1
LsbHLHR27	CDS	1
LsbHLHR28	CDS	1
LsbHLHR29	CDS	1
LsbHLHR3	CDS	1
LsbHLHR30	CDS	1
LsbHLHR31	CDS	1
LsbHLHR32	CDS	1
LsbHLHR33	CDS	1
LsbHLHR34	CDS	1
LsbHLHR35	CDS	1
LsbHLHR36	CDS	1
LsbHLHR37	CDS	1
LsbHLHR38	CDS	1
LsbHLHR39	CDS	1
LsbHLHR4	CDS	1
LsbHLHR41	CDS	1
LsbHLHR42	CDS	1
LsbHLHR43	CDS	1
LsbHLHR44	CDS	1
LsbHLHR45	CDS	1
LsbHLHR46	CDS	1
LsbHLHR47	CDS	1
LsbHLHR48	CDS	1
LsbHLHR49	CDS	1
LsbHLHR5	CDS	1
LsbHLHR50	CDS	1
LsbHLHR51	CDS	1
LsbHLHR52	CDS	1
LsbHLHR53	CDS	1
LsbHLHR54	CDS	1
LsbHLHR55	CDS	1
LsbHLHR56	CDS	1
LsbHLHR57	CDS	1
LsbHLHR58	CDS	1
LsbHLHR59	CDS	1
LsbHLHR6	CDS	1
LsbHLHR60	CDS	1
LsbHLHR61	CDS	1
LsbHLHR62	CDS	1
LsbHLHR63	CDS	1
LsbHLHR64	CDS	1
LsbHLHR65	CDS	1
LsbHLHR66	CDS	1
LsbHLHR67	CDS	1
LsbHLHR68	CDS	1
LsbHLHR69	CDS	1
LsbHLHR7	CDS	1
LsbHLHR70	CDS	1
LsbHLHR71	CDS	1
LsbHLHR72	CDS	1
LsbHLHR73	CDS	1
LsbHLHR74	CDS	1
LsbHLHR75	CDS	1
LsbHLHR76	CDS	1
LsbHLHR77	CDS	1
LsbHLHR78	CDS	1
LsbHLHR79	CDS	1
LsbHLHR8	CDS	1
LsbHLHR80	CDS	1
LsbHLHR81	CDS	1
LsbHLHR82	CDS	1
LsbHLHR83	CDS	1
LsbHLHR84	CDS	1
LsbHLHR86	CDS	1
LsbHLHR87	CDS	1
LsbHLHR88	CDS	1
LsbHLHR89	CDS	1
LsbHLHR9	CDS	1
LsbHLHR90	CDS	1
LsbHLHR91	CDS	1
LsbHLHR92	CDS	1
LsbHLHR93	CDS	1
LsbHLHD10	exon	4
LsbHLHD21	exon	4
LsbHLHD8	exon	4
LsbHLHD11	exon	3
LsbHLHD13	exon	3
LsbHLHD30	exon	3
LsbHLHD7	exon	3
LsbHLHD14	exon	2
LsbHLHD16	exon	2
LsbHLHD18	exon	2
LsbHLHD19	exon	2
LsbHLHD2	exon	2
LsbHLHD22	exon	2
LsbHLHD24	exon	2
LsbHLHD32	exon	2
LsbHLHD9	exon	2
LsbHLHR7	exon	2
LsbHLHD12	exon	1
LsbHLHD15	exon	1
LsbHLHD17	exon	1
LsbHLHD20	exon	1
LsbHLHD23	exon	1
LsbHLHD26	exon	1
LsbHLHD27	exon	1
LsbHLHD28	exon	1
LsbHLHD29	exon	1
LsbHLHD3	exon	1
LsbHLHD31	exon	1
LsbHLHD4	exon	1
LsbHLHD5	exon	1
LsbHLHD6	exon	1
LsbHLHR1	exon	1
LsbHLHR10	exon	1
LsbHLHR11	exon	1
LsbHLHR12	exon	1
LsbHLHR13	exon	1
LsbHLHR14	exon	1
LsbHLHR15	exon	1
LsbHLHR16	exon	1
LsbHLHR17	exon	1
LsbHLHR18	exon	1
LsbHLHR19	exon	1
LsbHLHR2	exon	1
LsbHLHR20	exon	1
LsbHLHR21	exon	1
LsbHLHR22	exon	1
LsbHLHR23	exon	1
LsbHLHR24	exon	1
LsbHLHR25	exon	1
LsbHLHR26	exon	1
LsbHLHR27	exon	1
LsbHLHR28	exon	1
LsbHLHR29	exon	1
LsbHLHR3	exon	1
LsbHLHR30	exon	1
LsbHLHR31	exon	1
LsbHLHR32	exon	1
LsbHLHR33	exon	1
LsbHLHR34	exon	1
LsbHLHR35	exon	1
LsbHLHR36	exon	1
LsbHLHR37	exon	1
LsbHLHR38	exon	1
LsbHLHR39	exon	1
LsbHLHR4	exon	1
LsbHLHR41	exon	1
LsbHLHR42	exon	1
LsbHLHR43	exon	1
LsbHLHR44	exon	1
LsbHLHR45	exon	1
LsbHLHR46	exon	1
LsbHLHR47	exon	1
LsbHLHR48	exon	1
LsbHLHR49	exon	1
LsbHLHR5	exon	1
LsbHLHR50	exon	1
LsbHLHR51	exon	1
LsbHLHR52	exon	1
LsbHLHR53	exon	1
LsbHLHR54	exon	1
LsbHLHR55	exon	1
LsbHLHR56	exon	1
LsbHLHR57	exon	1
LsbHLHR58	exon	1
LsbHLHR59	exon	1
LsbHLHR6	exon	1
LsbHLHR60	exon	1
LsbHLHR61	exon	1
LsbHLHR62	exon	1
LsbHLHR63	exon	1
LsbHLHR64	exon	1
LsbHLHR65	exon	1
LsbHLHR66	exon	1
LsbHLHR67	exon	1
LsbHLHR68	exon	1
LsbHLHR69	exon	1
LsbHLHR70	exon	1
LsbHLHR71	exon	1
LsbHLHR72	exon	1
LsbHLHR73	exon	1
LsbHLHR74	exon	1
LsbHLHR75	exon	1
LsbHLHR76	exon	1
LsbHLHR77	exon	1
LsbHLHR78	exon	1
LsbHLHR79	exon	1
LsbHLHR8	exon	1
LsbHLHR80	exon	1
LsbHLHR81	exon	1
LsbHLHR82	exon	1
LsbHLHR83	exon	1
LsbHLHR84	exon	1
LsbHLHR86	exon	1
LsbHLHR87	exon	1
LsbHLHR88	exon	1
LsbHLHR89	exon	1
LsbHLHR9	exon	1
LsbHLHR90	exon	1
LsbHLHR91	exon	1
LsbHLHR92	exon	1
LsbHLHR93	exon	1
LsbHLHR95	exon	1
LsbHLHD10	gene	1
LsbHLHD11	gene	1
LsbHLHD12	gene	1
LsbHLHD13	gene	1
LsbHLHD14	gene	1
LsbHLHD15	gene	1
LsbHLHD16	gene	1
LsbHLHD17	gene	1
LsbHLHD18	gene	1
LsbHLHD19	gene	1
LsbHLHD2	gene	1
LsbHLHD20	gene	1
LsbHLHD21	gene	1
LsbHLHD22	gene	1
LsbHLHD23	gene	1
LsbHLHD24	gene	1
LsbHLHD26	gene	1
LsbHLHD27	gene	1
LsbHLHD28	gene	1
LsbHLHD29	gene	1
LsbHLHD3	gene	1
LsbHLHD30	gene	1
LsbHLHD31	gene	1
LsbHLHD32	gene	1
LsbHLHD4	gene	1
LsbHLHD5	gene	1
LsbHLHD6	gene	1
LsbHLHD7	gene	1
LsbHLHD8	gene	1
LsbHLHD9	gene	1
LsbHLHR1	gene	1
LsbHLHR10	gene	1
LsbHLHR11	gene	1
LsbHLHR12	gene	1
LsbHLHR13	gene	1
LsbHLHR14	gene	1
LsbHLHR15	gene	1
LsbHLHR16	gene	1
LsbHLHR17	gene	1
LsbHLHR18	gene	1
LsbHLHR19	gene	1
LsbHLHR2	gene	1
LsbHLHR20	gene	1
LsbHLHR21	gene	1
LsbHLHR22	gene	1
LsbHLHR23	gene	1
LsbHLHR24	gene	1
LsbHLHR25	gene	1
LsbHLHR26	gene	1
LsbHLHR27	gene	1
LsbHLHR28	gene	1
LsbHLHR29	gene	1
LsbHLHR3	gene	1
LsbHLHR30	gene	1
LsbHLHR31	gene	1
LsbHLHR32	gene	1
LsbHLHR33	gene	1
LsbHLHR34	gene	1
LsbHLHR35	gene	1
LsbHLHR36	gene	1
LsbHLHR37	gene	1
LsbHLHR38	gene	1
LsbHLHR39	gene	1
LsbHLHR4	gene	1
LsbHLHR41	gene	1
LsbHLHR42	gene	1
LsbHLHR43	gene	1
LsbHLHR44	gene	1
LsbHLHR45	gene	1
LsbHLHR46	gene	1
LsbHLHR47	gene	1
LsbHLHR48	gene	1
LsbHLHR49	gene	1
LsbHLHR5	gene	1
LsbHLHR50	gene	1
LsbHLHR51	gene	1
LsbHLHR52	gene	1
LsbHLHR53	gene	1
LsbHLHR54	gene	1
LsbHLHR55	gene	1
LsbHLHR56	gene	1
LsbHLHR57	gene	1
LsbHLHR58	gene	1
LsbHLHR59	gene	1
LsbHLHR6	gene	1
LsbHLHR60	gene	1
LsbHLHR61	gene	1
LsbHLHR62	gene	1
LsbHLHR63	gene	1
LsbHLHR64	gene	1
LsbHLHR65	gene	1
LsbHLHR66	gene	1
LsbHLHR67	gene	1
LsbHLHR68	gene	1
LsbHLHR69	gene	1
LsbHLHR7	gene	1
LsbHLHR70	gene	1
LsbHLHR71	gene	1
LsbHLHR72	gene	1
LsbHLHR73	gene	1
LsbHLHR74	gene	1
LsbHLHR75	gene	1
LsbHLHR76	gene	1
LsbHLHR77	gene	1
LsbHLHR78	gene	1
LsbHLHR79	gene	1
LsbHLHR8	gene	1
LsbHLHR80	gene	1
LsbHLHR81	gene	1
LsbHLHR82	gene	1
LsbHLHR83	gene	1
LsbHLHR84	gene	1
LsbHLHR86	gene	1
LsbHLHR87	gene	1
LsbHLHR88	gene	1
LsbHLHR89	gene	1
LsbHLHR9	gene	1
LsbHLHR90	gene	1
LsbHLHR91	gene	1
LsbHLHR92	gene	1
LsbHLHR93	gene	1
LsbHLHR95	gene	1
LsbHLHD10	intron	3
LsbHLHD13	intron	3
LsbHLHD21	intron	3
LsbHLHD7	intron	3
LsbHLHD8	intron	3
LsbHLHD11	intron	2
LsbHLHD14	intron	2
LsbHLHD18	intron	2
LsbHLHD2	intron	2
LsbHLHD22	intron	2
LsbHLHD24	intron	2
LsbHLHD30	intron	2
LsbHLHD32	intron	2
LsbHLHD9	intron	2
LsbHLHD15	intron	1
LsbHLHD16	intron	1
LsbHLHD19	intron	1
LsbHLHD20	intron	1
LsbHLHD23	intron	1
LsbHLHD26	intron	1
LsbHLHD28	intron	1
LsbHLHD29	intron	1
LsbHLHR24	intron	1
LsbHLHR3	intron	1
LsbHLHR39	intron	1
LsbHLHR63	intron	1
LsbHLHR68	intron	1
LsbHLHR73	intron	1
LsbHLHR75	intron	1
LsbHLHR76	intron	1
LsbHLHR77	intron	1
LsbHLHR86	intron	1
LsbHLHR88	intron	1
LsbHLHD10	startcodon	1
LsbHLHD12	startcodon	1
LsbHLHD13	startcodon	1
LsbHLHD14	startcodon	1
LsbHLHD15	startcodon	1
LsbHLHD16	startcodon	1
LsbHLHD17	startcodon	1
LsbHLHD18	startcodon	1
LsbHLHD19	startcodon	1
LsbHLHD2	startcodon	1
LsbHLHD20	startcodon	1
LsbHLHD21	startcodon	1
LsbHLHD22	startcodon	1
LsbHLHD23	startcodon	1
LsbHLHD24	startcodon	1
LsbHLHD26	startcodon	1
LsbHLHD27	startcodon	1
LsbHLHD28	startcodon	1
LsbHLHD3	startcodon	1
LsbHLHD30	startcodon	1
LsbHLHD4	startcodon	1
LsbHLHD5	startcodon	1
LsbHLHD6	startcodon	1
LsbHLHD7	startcodon	1
LsbHLHD9	startcodon	1
LsbHLHR1	startcodon	1
LsbHLHR10	startcodon	1
LsbHLHR11	startcodon	1
LsbHLHR12	startcodon	1
LsbHLHR13	startcodon	1
LsbHLHR14	startcodon	1
LsbHLHR15	startcodon	1
LsbHLHR16	startcodon	1
LsbHLHR17	startcodon	1
LsbHLHR18	startcodon	1
LsbHLHR19	startcodon	1
LsbHLHR2	startcodon	1
LsbHLHR20	startcodon	1
LsbHLHR21	startcodon	1
LsbHLHR22	startcodon	1
LsbHLHR23	startcodon	1
LsbHLHR25	startcodon	1
LsbHLHR26	startcodon	1
LsbHLHR27	startcodon	1
LsbHLHR28	startcodon	1
LsbHLHR29	startcodon	1
LsbHLHR30	startcodon	1
LsbHLHR31	startcodon	1
LsbHLHR32	startcodon	1
LsbHLHR33	startcodon	1
LsbHLHR34	startcodon	1
LsbHLHR35	startcodon	1
LsbHLHR36	startcodon	1
LsbHLHR37	startcodon	1
LsbHLHR38	startcodon	1
LsbHLHR4	startcodon	1
LsbHLHR41	startcodon	1
LsbHLHR42	startcodon	1
LsbHLHR43	startcodon	1
LsbHLHR44	startcodon	1
LsbHLHR45	startcodon	1
LsbHLHR47	startcodon	1
LsbHLHR48	startcodon	1
LsbHLHR49	startcodon	1
LsbHLHR5	startcodon	1
LsbHLHR50	startcodon	1
LsbHLHR51	startcodon	1
LsbHLHR53	startcodon	1
LsbHLHR54	startcodon	1
LsbHLHR55	startcodon	1
LsbHLHR56	startcodon	1
LsbHLHR57	startcodon	1
LsbHLHR58	startcodon	1
LsbHLHR59	startcodon	1
LsbHLHR6	startcodon	1
LsbHLHR60	startcodon	1
LsbHLHR61	startcodon	1
LsbHLHR62	startcodon	1
LsbHLHR64	startcodon	1
LsbHLHR66	startcodon	1
LsbHLHR67	startcodon	1
LsbHLHR69	startcodon	1
LsbHLHR7	startcodon	1
LsbHLHR70	startcodon	1
LsbHLHR71	startcodon	1
LsbHLHR72	startcodon	1
LsbHLHR74	startcodon	1
LsbHLHR75	startcodon	1
LsbHLHR78	startcodon	1
LsbHLHR79	startcodon	1
LsbHLHR8	startcodon	1
LsbHLHR80	startcodon	1
LsbHLHR82	startcodon	1
LsbHLHR83	startcodon	1
LsbHLHR84	startcodon	1
LsbHLHR87	startcodon	1
LsbHLHR88	startcodon	1
LsbHLHR89	startcodon	1
LsbHLHR9	startcodon	1
LsbHLHR90	startcodon	1
LsbHLHR93	startcodon	1
LsbHLHD11	stopcodon	1
LsbHLHD12	stopcodon	1
LsbHLHD16	stopcodon	1
LsbHLHD17	stopcodon	1
LsbHLHD19	stopcodon	1
LsbHLHD21	stopcodon	1
LsbHLHD27	stopcodon	1
LsbHLHD29	stopcodon	1
LsbHLHD3	stopcodon	1
LsbHLHD30	stopcodon	1
LsbHLHD31	stopcodon	1
LsbHLHD32	stopcodon	1
LsbHLHD4	stopcodon	1
LsbHLHD5	stopcodon	1
LsbHLHD6	stopcodon	1
LsbHLHD8	stopcodon	1
LsbHLHR1	stopcodon	1
LsbHLHR11	stopcodon	1
LsbHLHR12	stopcodon	1
LsbHLHR13	stopcodon	1
LsbHLHR14	stopcodon	1
LsbHLHR15	stopcodon	1
LsbHLHR16	stopcodon	1
LsbHLHR17	stopcodon	1
LsbHLHR18	stopcodon	1
LsbHLHR19	stopcodon	1
LsbHLHR2	stopcodon	1
LsbHLHR21	stopcodon	1
LsbHLHR22	stopcodon	1
LsbHLHR24	stopcodon	1
LsbHLHR25	stopcodon	1
LsbHLHR26	stopcodon	1
LsbHLHR27	stopcodon	1
LsbHLHR28	stopcodon	1
LsbHLHR29	stopcodon	1
LsbHLHR3	stopcodon	1
LsbHLHR30	stopcodon	1
LsbHLHR31	stopcodon	1
LsbHLHR32	stopcodon	1
LsbHLHR33	stopcodon	1
LsbHLHR34	stopcodon	1
LsbHLHR35	stopcodon	1
LsbHLHR36	stopcodon	1
LsbHLHR37	stopcodon	1
LsbHLHR38	stopcodon	1
LsbHLHR39	stopcodon	1
LsbHLHR4	stopcodon	1
LsbHLHR42	stopcodon	1
LsbHLHR44	stopcodon	1
LsbHLHR45	stopcodon	1
LsbHLHR46	stopcodon	1
LsbHLHR47	stopcodon	1
LsbHLHR48	stopcodon	1
LsbHLHR49	stopcodon	1
LsbHLHR5	stopcodon	1
LsbHLHR51	stopcodon	1
LsbHLHR52	stopcodon	1
LsbHLHR53	stopcodon	1
LsbHLHR54	stopcodon	1
LsbHLHR55	stopcodon	1
LsbHLHR56	stopcodon	1
LsbHLHR57	stopcodon	1
LsbHLHR58	stopcodon	1
LsbHLHR6	stopcodon	1
LsbHLHR60	stopcodon	1
LsbHLHR61	stopcodon	1
LsbHLHR62	stopcodon	1
LsbHLHR64	stopcodon	1
LsbHLHR65	stopcodon	1
LsbHLHR66	stopcodon	1
LsbHLHR68	stopcodon	1
LsbHLHR69	stopcodon	1
LsbHLHR7	stopcodon	1
LsbHLHR70	stopcodon	1
LsbHLHR71	stopcodon	1
LsbHLHR72	stopcodon	1
LsbHLHR73	stopcodon	1
LsbHLHR74	stopcodon	1
LsbHLHR76	stopcodon	1
LsbHLHR77	stopcodon	1
LsbHLHR78	stopcodon	1
LsbHLHR79	stopcodon	1
LsbHLHR8	stopcodon	1
LsbHLHR80	stopcodon	1
LsbHLHR81	stopcodon	1
LsbHLHR83	stopcodon	1
LsbHLHR84	stopcodon	1
LsbHLHR87	stopcodon	1
LsbHLHR89	stopcodon	1
LsbHLHR9	stopcodon	1
LsbHLHR93	stopcodon	1
LsbHLHR95	stopcodon	1
LsbHLHD10	transcript	1
LsbHLHD11	transcript	1
LsbHLHD12	transcript	1
LsbHLHD13	transcript	1
LsbHLHD14	transcript	1
LsbHLHD15	transcript	1
LsbHLHD16	transcript	1
LsbHLHD17	transcript	1
LsbHLHD18	transcript	1
LsbHLHD19	transcript	1
LsbHLHD2	transcript	1
LsbHLHD20	transcript	1
LsbHLHD21	transcript	1
LsbHLHD22	transcript	1
LsbHLHD23	transcript	1
LsbHLHD24	transcript	1
LsbHLHD26	transcript	1
LsbHLHD27	transcript	1
LsbHLHD28	transcript	1
LsbHLHD29	transcript	1
LsbHLHD3	transcript	1
LsbHLHD30	transcript	1
LsbHLHD31	transcript	1
LsbHLHD32	transcript	1
LsbHLHD4	transcript	1
LsbHLHD5	transcript	1
LsbHLHD6	transcript	1
LsbHLHD7	transcript	1
LsbHLHD8	transcript	1
LsbHLHD9	transcript	1
LsbHLHR1	transcript	1
LsbHLHR10	transcript	1
LsbHLHR11	transcript	1
LsbHLHR12	transcript	1
LsbHLHR13	transcript	1
LsbHLHR14	transcript	1
LsbHLHR15	transcript	1
LsbHLHR16	transcript	1
LsbHLHR17	transcript	1
LsbHLHR18	transcript	1
LsbHLHR19	transcript	1
LsbHLHR2	transcript	1
LsbHLHR20	transcript	1
LsbHLHR21	transcript	1
LsbHLHR22	transcript	1
LsbHLHR23	transcript	1
LsbHLHR24	transcript	1
LsbHLHR25	transcript	1
LsbHLHR26	transcript	1
LsbHLHR27	transcript	1
LsbHLHR28	transcript	1
LsbHLHR29	transcript	1
LsbHLHR3	transcript	1
LsbHLHR30	transcript	1
LsbHLHR31	transcript	1
LsbHLHR32	transcript	1
LsbHLHR33	transcript	1
LsbHLHR34	transcript	1
LsbHLHR35	transcript	1
LsbHLHR36	transcript	1
LsbHLHR37	transcript	1
LsbHLHR38	transcript	1
LsbHLHR39	transcript	1
LsbHLHR4	transcript	1
LsbHLHR41	transcript	1
LsbHLHR42	transcript	1
LsbHLHR43	transcript	1
LsbHLHR44	transcript	1
LsbHLHR45	transcript	1
LsbHLHR46	transcript	1
LsbHLHR47	transcript	1
LsbHLHR48	transcript	1
LsbHLHR49	transcript	1
LsbHLHR5	transcript	1
LsbHLHR50	transcript	1
LsbHLHR51	transcript	1
LsbHLHR52	transcript	1
LsbHLHR53	transcript	1
LsbHLHR54	transcript	1
LsbHLHR55	transcript	1
LsbHLHR56	transcript	1
LsbHLHR57	transcript	1
LsbHLHR58	transcript	1
LsbHLHR59	transcript	1
LsbHLHR6	transcript	1
LsbHLHR60	transcript	1
LsbHLHR61	transcript	1
LsbHLHR62	transcript	1
LsbHLHR63	transcript	1
LsbHLHR64	transcript	1
LsbHLHR65	transcript	1
LsbHLHR66	transcript	1
LsbHLHR67	transcript	1
LsbHLHR68	transcript	1
LsbHLHR69	transcript	1
LsbHLHR7	transcript	1
LsbHLHR70	transcript	1
LsbHLHR71	transcript	1
LsbHLHR72	transcript	1
LsbHLHR73	transcript	1
LsbHLHR74	transcript	1
LsbHLHR75	transcript	1
LsbHLHR76	transcript	1
LsbHLHR77	transcript	1
LsbHLHR78	transcript	1
LsbHLHR79	transcript	1
LsbHLHR8	transcript	1
LsbHLHR80	transcript	1
LsbHLHR81	transcript	1
LsbHLHR82	transcript	1
LsbHLHR83	transcript	1
LsbHLHR84	transcript	1
LsbHLHR86	transcript	1
LsbHLHR87	transcript	1
LsbHLHR88	transcript	1
LsbHLHR89	transcript	1
LsbHLHR9	transcript	1
LsbHLHR90	transcript	1
LsbHLHR91	transcript	1
LsbHLHR92	transcript	1
LsbHLHR93	transcript	1
LsbHLHR95	transcript	1
LsbHLHD10	tss	1
LsbHLHD12	tss	1
LsbHLHD14	tss	1
LsbHLHD15	tss	1
LsbHLHD16	tss	1
LsbHLHD18	tss	1
LsbHLHD19	tss	1
LsbHLHD2	tss	1
LsbHLHD20	tss	1
LsbHLHD21	tss	1
LsbHLHD22	tss	1
LsbHLHD23	tss	1
LsbHLHD26	tss	1
LsbHLHD27	tss	1
LsbHLHD3	tss	1
LsbHLHD4	tss	1
LsbHLHD5	tss	1
LsbHLHD6	tss	1
LsbHLHR1	tss	1
LsbHLHR10	tss	1
LsbHLHR11	tss	1
LsbHLHR12	tss	1
LsbHLHR13	tss	1
LsbHLHR16	tss	1
LsbHLHR17	tss	1
LsbHLHR18	tss	1
LsbHLHR2	tss	1
LsbHLHR20	tss	1
LsbHLHR21	tss	1
LsbHLHR22	tss	1
LsbHLHR23	tss	1
LsbHLHR25	tss	1
LsbHLHR26	tss	1
LsbHLHR29	tss	1
LsbHLHR30	tss	1
LsbHLHR31	tss	1
LsbHLHR32	tss	1
LsbHLHR34	tss	1
LsbHLHR35	tss	1
LsbHLHR36	tss	1
LsbHLHR37	tss	1
LsbHLHR38	tss	1
LsbHLHR4	tss	1
LsbHLHR41	tss	1
LsbHLHR43	tss	1
LsbHLHR44	tss	1
LsbHLHR45	tss	1
LsbHLHR48	tss	1
LsbHLHR49	tss	1
LsbHLHR50	tss	1
LsbHLHR51	tss	1
LsbHLHR53	tss	1
LsbHLHR54	tss	1
LsbHLHR55	tss	1
LsbHLHR57	tss	1
LsbHLHR59	tss	1
LsbHLHR6	tss	1
LsbHLHR60	tss	1
LsbHLHR61	tss	1
LsbHLHR62	tss	1
LsbHLHR64	tss	1
LsbHLHR67	tss	1
LsbHLHR7	tss	1
LsbHLHR70	tss	1
LsbHLHR71	tss	1
LsbHLHR72	tss	1
LsbHLHR74	tss	1
LsbHLHR75	tss	1
LsbHLHR78	tss	1
LsbHLHR79	tss	1
LsbHLHR8	tss	1
LsbHLHR80	tss	1
LsbHLHR82	tss	1
LsbHLHR83	tss	1
LsbHLHR87	tss	1
LsbHLHR89	tss	1
LsbHLHD11	tts	1
LsbHLHD12	tts	1
LsbHLHD17	tts	1
LsbHLHD19	tts	1
LsbHLHD21	tts	1
LsbHLHD29	tts	1
LsbHLHD3	tts	1
LsbHLHD30	tts	1
LsbHLHD31	tts	1
LsbHLHD32	tts	1
LsbHLHD4	tts	1
LsbHLHD5	tts	1
LsbHLHD6	tts	1
LsbHLHR1	tts	1
LsbHLHR11	tts	1
LsbHLHR12	tts	1
LsbHLHR13	tts	1
LsbHLHR14	tts	1
LsbHLHR16	tts	1
LsbHLHR17	tts	1
LsbHLHR18	tts	1
LsbHLHR19	tts	1
LsbHLHR2	tts	1
LsbHLHR21	tts	1
LsbHLHR22	tts	1
LsbHLHR24	tts	1
LsbHLHR25	tts	1
LsbHLHR26	tts	1
LsbHLHR27	tts	1
LsbHLHR28	tts	1
LsbHLHR29	tts	1
LsbHLHR3	tts	1
LsbHLHR31	tts	1
LsbHLHR32	tts	1
LsbHLHR33	tts	1
LsbHLHR34	tts	1
LsbHLHR35	tts	1
LsbHLHR37	tts	1
LsbHLHR38	tts	1
LsbHLHR39	tts	1
LsbHLHR4	tts	1
LsbHLHR42	tts	1
LsbHLHR44	tts	1
LsbHLHR45	tts	1
LsbHLHR46	tts	1
LsbHLHR47	tts	1
LsbHLHR48	tts	1
LsbHLHR49	tts	1
LsbHLHR5	tts	1
LsbHLHR51	tts	1
LsbHLHR52	tts	1
LsbHLHR53	tts	1
LsbHLHR54	tts	1
LsbHLHR55	tts	1
LsbHLHR56	tts	1
LsbHLHR58	tts	1
LsbHLHR6	tts	1
LsbHLHR60	tts	1
LsbHLHR61	tts	1
LsbHLHR65	tts	1
LsbHLHR66	tts	1
LsbHLHR68	tts	1
LsbHLHR69	tts	1
LsbHLHR7	tts	1
LsbHLHR70	tts	1
LsbHLHR71	tts	1
LsbHLHR72	tts	1
LsbHLHR73	tts	1
LsbHLHR74	tts	1
LsbHLHR76	tts	1
LsbHLHR77	tts	1
LsbHLHR78	tts	1
LsbHLHR79	tts	1
LsbHLHR8	tts	1
LsbHLHR80	tts	1
LsbHLHR81	tts	1
LsbHLHR83	tts	1
LsbHLHR84	tts	1
LsbHLHR87	tts	1
LsbHLHR89	tts	1
LsbHLHR9	tts	1
LsbHLHR93	tts	1
