# Supplementary material for: Genome-wide identification, characterization, and validation of the bHLH transcription factors in grass pea
Source: Front Genet. 2023 Mar 20;14:1128992. doi: 10.3389/fgene.2023.1128992 (PMC10067732; doi:10.3389/fgene.2023.1128992)
Supplement: Supplementary file 6 [file Table7.XLSX]

## Sheet: supplementery7
MOTIF	WIDTH	MOTIF_SEQUENCE	ANNOTATION	Definition
1	30	MDKASMLDEAIEYVKELQEQVEKLESKKE	BHLH_SF	basic Helix Loop Helix (bHLH) domain superfamily; bHLH proteins are transcriptional regulators that are found in organisms from yeast to humans. Members of the bHLH superfamily have two highly conserved and functionally distinct regions. The basic part is at the amino end of the bHLH that may bind DNA to a consensus hexanucleotide sequence known as the E box (CANNTG). Different families of bHLH p…
2	30	ALEDLHLTVLHASISTFGDTVLDIFIVAQ	ACT	ACT domains are commonly involved in specifically binding an amino acid or other small ligand leading to regulation of the enzyme; Members of this CD belong to the superfamily of ACT regulatory domains. Pairs of ACT domains are commonly involved in specifically binding an amino acid or other small ligand leading to regulation of the enzyme. The ACT domain has been detected in a number of diverse …
3	30	ALEDLHLTVLHASISTFGDTVLDIFIVAQ	GlnD	UTP:GlnB (protein PII) uridylyltransferase [Posttranslational modification, protein turnover, chaperones, Signal transduction mechanisms]; UTP:GlnB (protein PII) uridylyltransferase [Posttranslational modification, protein turnover, chaperones].
4	16	SVYVHVRARRGQATD	BHLH_SF	basic Helix Loop Helix (bHLH) domain superfamily; bHLH proteins are transcriptional regulators that are found in organisms from yeast to humans. Members of the bHLH superfamily have two highly conserved and functionally distinct regions. The basic part is at the amino end of the bHLH that may bind DNA to a consensus hexanucleotide sequence known as the E box (CANNTG). Different families of bHLH p…
5	41	QTVVLIPSDNGVVELGSTEJIPZSFELLNKVKSLFSFNNS	bHLH-MYC_N	bHLH-MYC and R2R3-MYB transcription factors N-terminal; This is the N-terminal region of a family of MYB and MYC transcription factors. The DNA-binding HLH domain is further downstream, pfam00010. Members of the MYB and MYC family regulate the biosynthesis of phenylpropanoids in several plant species (DOI:10.1007/s11295-009-0232-y).
6	42	PPQTTPGFNQDTLQQRLQALIEGAKELWTYAIFWQPSYDYS	bHLH-MYC_N	bHLH-MYC and R2R3-MYB transcription factors N-terminal; This is the N-terminal region of a family of MYB and MYC transcription factors. The DNA-binding HLH domain is further downstream, pfam00010. Members of the MYB and MYC family regulate the biosynthesis of phenylpropanoids in several plant species (DOI:10.1007/s11295-009-0232-y).
7	30	MREMIFRIAVMQPVNIDPETIKPPKRKNV
8	22	EDERRPRKRGRKPANGREEPL
9	42	AVVDEDVTDTEWFFLVSMTFSFVNGSGLPGQAYFNSTPVWL
10	30	DIEVRVSGKDVLIRIHCEKKKGPLLKLIA
11	30	SHSIAERRRREKJNERFKALRALVPGGSK
