# Supplementary material for: Genome-wide identification, characterization, and validation of the bHLH transcription factors in grass pea
Source: Front Genet. 2023 Mar 20;14:1128992. doi: 10.3389/fgene.2023.1128992 (PMC10067732; doi:10.3389/fgene.2023.1128992)
Supplement: Supplementary file 7 [file Table8.XLSX]

## Sheet: Sheet1
Primer's Name	Forward (5' to 3')	Reverse (5' to 3')
LsbHLH4	TCGGAGATGCGATTTCTTAC	CTAGTTCCTTCCTGGTTGTATC
LsbHLH5	CTTGAGTTGGGTTCCGTTAG	GACGATGAGGATTGTGTGATAG
LsbHLH6	TGAAGAGTCATGGTGGAAATAA	TTTCCCATTCCTCTCATACTAAC
LsbHLH8	CTCATCATCAACGAATCACAAC	GACGTAACTTTGAGGGAACA
LsbHLH14	TGGAGGCAGAGAGACAAA	CGATAGCGTCTCCCAATAAAG
LsbHLH68	GACGGAGGAGAGAGAAACT	ATCGTGTCGCCTAAGATAGA
LsbHLH86	TGAGACAGTGCAAGATCATTTA	GTACATAGCACTTGTCCATCTT
